# Supplementary material for: Caught in the Hinact: Crystal Structure and Spectroscopy Reveal a Sulfur Bound to the Active Site of an O2‐stable State of [FeFe] Hydrogenase
Source: Angew Chem Int Ed Engl. 2020 Jul 23;59(38):16786–94. doi: 10.1002/anie.202005208 (PMC7540559; doi:10.1002/anie.202005208)
Supplement: Supplementary file 1 — Supplementary [file ANIE-59-16786-s001.cif]

data_rxxxxsf
# 
_audit.revision_id     1_0 
_audit.creation_date   ? 
_audit.update_record   'Initial release' 
# 
_cell.entry_id      xxxx 
_cell.length_a      49.340 
_cell.length_b      86.820 
_cell.length_c      88.170 
_cell.angle_alpha   90.000 
_cell.angle_beta    90.000 
_cell.angle_gamma   90.000 
# 
_diffrn_radiation_wavelength.id           1 
_diffrn_radiation_wavelength.wavelength   1.0332 
# 
_entry.id   xxxx 
# 
_exptl_crystal.id   1 
# 
_reflns_scale.group_code   1 
# 
_symmetry.entry_id               xxxx 
_symmetry.space_group_name_H-M   'P 21 21 21' 
_symmetry.Int_Tables_number      19 
# 
#
loop_
_refln.crystal_id
_refln.wavelength_id
_refln.scale_group_code
_refln.index_h
_refln.index_k
_refln.index_l
_refln.status
_refln.pdbx_r_free_flag
_refln.F_meas_au
_refln.F_meas_sigma_au
_refln.F_calc_au
_refln.phase_calc
_refln.pdbx_HL_A_iso
_refln.pdbx_HL_B_iso
_refln.pdbx_HL_C_iso
_refln.pdbx_HL_D_iso
_refln.pdbx_FWT
_refln.pdbx_PHWT
_refln.pdbx_DELFWT
_refln.pdbx_DELPHWT
_refln.fom
1 1 1    0    0    2 x  8       ?       ? 6865.63  180.00   0.00  -0.00   0.00   0.00  248.00  360.00    0.00    0.00  0.00 
1 1 1    0    0    4 o  7  823.20   14.61 3522.69  180.00  14.65  -0.00   0.00   0.00  936.80  360.00  227.21  360.00  1.00 
1 1 1    0    0    6 o 17  982.05   12.31 1580.50  180.00  -7.75  -0.00   0.00   0.00 1660.21  180.00 1356.31  180.00  1.00 
1 1 1    0    0    8 o 14  357.84    5.00  288.70  180.00   3.89  -0.00   0.00   0.00  311.28  360.00   92.53  180.00  1.00 
1 1 1    0    0   10 o 16 2196.57   27.43 2623.41    0.00 116.08  -0.00   0.00   0.00 2460.85  360.00  528.55  360.00  1.00 
1 1 1    0    0   12 o 11  650.81    8.49  701.41  180.00 -10.89  -0.00   0.00   0.00  722.64  180.00  143.65  180.00  1.00 
1 1 1    0    0   14 o  2  198.46    4.68   22.90    0.00   0.17   0.00   0.00   0.00   39.16    0.00   10.03    0.00  0.17 
1 1 1    0    0   16 f  0  368.61    5.72  590.25    0.00  41.00  -0.00   0.00   0.00  396.42  360.00    0.00    0.00  0.00 
1 1 1    0    0   18 o  1   75.68   16.50  653.61  180.00  -0.69  -0.00   0.00   0.00  266.63    0.00  623.84    0.00  0.60 
1 1 1    0    0   20 o  7  708.33    9.43  318.93    0.00  10.14   0.00   0.00   0.00  842.25    0.00  267.86    0.00  1.00 
1 1 1    0    0   22 o  1  433.63    9.45  173.43  180.00  -3.85  -0.00   0.00   0.00  513.25  180.00  160.02  180.00  1.00 
1 1 1    0    0   24 o 16  423.55    6.80  230.01  180.00  -2.85  -0.00   0.00   0.00  594.11  180.00  346.74  180.00  0.99 
1 1 1    0    0   26 o  7  269.39    6.22  251.56  180.00  -2.50  -0.00   0.00   0.00  238.44  180.00   54.74    0.00  0.99 
1 1 1    0    0   28 o  7  343.47    6.46  236.88    0.00   3.01  -0.00   0.00   0.00  481.16  360.00  278.71  360.00  1.00 
1 1 1    0    0   30 o 12  159.20    7.37   52.29    0.00   0.24  -0.00   0.00   0.00   39.40  360.00    3.63  360.00  0.24 
1 1 1    0    0   32 o 11  475.99    7.43  500.37  180.00 -11.62  -0.00   0.00   0.00  479.20  180.00    6.43  180.00  1.00 
1 1 1    0    0   34 f  0  537.36    8.03  404.38    0.00  41.00   0.00   0.00   0.00  384.59    0.00    0.00    0.00  0.00 
1 1 1    0    0   36 o  1   93.84   17.16   55.03  180.00  -0.61  -0.00   0.00   0.00   48.58  180.00    4.48    0.00  0.54 
1 1 1    0    0   38 o  8  605.81    8.78  591.23    0.00  52.50   0.00   0.00   0.00  632.42    0.00   53.23    0.00  1.00 
1 1 1    0    0   40 o 19  324.00    9.38  331.39    0.00  18.36  -0.00   0.00   0.00  320.84  360.00    6.32  180.00  1.00 
1 1 1    0    0   42 o 16  299.96    6.58  322.99  180.00 -23.67  -0.00   0.00   0.00  279.32  180.00   41.28    0.00  1.00 
1 1 1    0    0   44 o 12  288.91    6.49  254.18  180.00 -15.81  -0.00   0.00   0.00  330.07  180.00   82.32  180.00  1.00 
1 1 1    0    0   46 o 15   73.68   13.44   94.44    0.00   1.90  -0.00   0.00   0.00   50.31  360.00   40.29  180.00  0.96 
1 1 1    0    0   48 o  2   22.26   10.76   25.90    0.00   0.21   0.00   0.00   0.00   15.20  180.00   39.51  180.00  0.20 
1 1 1    0    0   50 o 11   80.83   16.89   67.18    0.00   1.77   0.00   0.00   0.00   91.87    0.00   31.28    0.00  0.94 
1 1 1    0    0   52 o  9   30.44   12.90   71.58    0.00   0.64   0.00   0.00   0.00   23.89  180.00   82.13  180.00  0.56 
1 1 1    0    1    1 x 19       ?       ? 1696.86  270.00   0.00  -0.00   0.00   0.00  667.19  270.00    0.00    0.00  0.00 
1 1 1    0    1    2 o  4  597.99    7.52 4556.56  270.00   0.00  -6.46   0.00   0.00  974.88  270.00  753.79  270.00  1.00 
1 1 1    0    1    3 o 13   26.32    5.40 1434.98  270.00   0.00   0.13   0.00   0.00   91.00  270.00  188.69  270.00  0.13 
1 1 1    0    1    4 o  4  416.49    4.10 2306.30  270.00   0.00  -3.87   0.00   0.00  648.28  270.00  464.31  270.00  1.00 
1 1 1    0    1    5 f  0  696.76    6.23 1128.97  270.00   0.00 -41.00   0.00   0.00  788.96  270.00    0.00    0.00  0.00 
1 1 1    0    1    6 o 13  106.04    2.37  250.15   90.00  -0.00   0.65   0.00   0.00    3.93   90.00  112.68  270.00  0.57 
1 1 1    0    1    7 o  4 1338.13   11.82 2182.56   90.00  -0.00  92.03   0.00   0.00 1370.58   90.00   64.91   90.00  1.00 
1 1 1    0    1    8 o  2 2079.53   18.33 3309.87  270.00   0.00 -207.29   0.00   0.00 2278.82  270.00  398.58  270.00  1.00 
1 1 1    0    1    9 o  5  321.67    3.35  585.83   90.00   0.00   2.59   0.00   0.00  489.56   90.00  343.02   90.00  0.99 
1 1 1    0    1   10 o  9 1041.77    9.28 1091.39   90.00   0.00  63.13   0.00   0.00  994.31   90.00   94.92  270.00  1.00 
1 1 1    0    1   11 o 11  944.00    8.46 1298.33  270.00  -0.00 -53.54   0.00   0.00  887.34  270.00  113.32   90.00  1.00 
1 1 1    0    1   12 o 19  147.01    3.24  614.61   90.00  -0.00   1.53   0.00   0.00   88.23   90.00   91.09  270.00  0.91 
1 1 1    0    1   13 o  5  338.65    3.68  177.41  270.00  -0.00  -7.12   0.00   0.00  321.22  270.00   34.86   90.00  1.00 
1 1 1    0    1   14 o  1  220.29    3.31  246.30  270.00   0.00  -2.90   0.00   0.00  219.11  270.00    0.30  270.00  0.99 
1 1 1    0    1   15 o  6  126.85    3.98  303.70   90.00   0.00   0.24   0.00   0.00   27.58   90.00    4.48  270.00  0.24 
1 1 1    0    1   16 o 16  210.79    3.55  450.96   90.00  -0.00   3.17   0.00   0.00  152.73   90.00  114.64  270.00  1.00 
1 1 1    0    1   17 o 14   39.79   15.82  223.05  270.00  -0.00  -0.22   0.00   0.00   87.70   90.00  192.75   90.00  0.22 
1 1 1    0    1   18 f  0  407.65    6.28  487.08  270.00   0.00 -41.00   0.00   0.00  361.81  270.00    0.00    0.00  0.00 
1 1 1    0    1   19 o  4  732.98    6.85  800.30   90.00  -0.00  27.83   0.00   0.00  701.07   90.00   63.83  270.00  1.00 
1 1 1    0    1   20 o 11  534.18    5.34  382.12  270.00  -0.00  -9.93   0.00   0.00  695.71  270.00  323.05  270.00  1.00 
1 1 1    0    1   21 o 16  422.68    7.57  431.70   90.00  -0.00   9.50   0.00   0.00  396.04   90.00   53.28  270.00  1.00 
1 1 1    0    1   22 o  7 1072.03   13.74 1152.27  270.00   0.00 -55.57   0.00   0.00 1105.27  270.00   66.48  270.00  1.00 
1 1 1    0    1   23 o 16  255.89    4.34  249.92  270.00   0.00  -2.84   0.00   0.00  294.79  270.00   81.28  270.00  0.99 
1 1 1    0    1   24 o  6  528.96    5.45  588.12  270.00   0.00 -15.02   0.00   0.00  536.82  270.00   15.71  270.00  1.00 
1 1 1    0    1   25 o 13  269.48    4.43  267.16  270.00   0.00  -4.63   0.00   0.00  238.63  270.00   61.59   90.00  1.00 
1 1 1    0    1   26 o  2  735.47    7.02  575.58   90.00   0.00  30.57   0.00   0.00  815.74   90.00  160.54   90.00  1.00 
1 1 1    0    1   27 o 18  173.00    5.15  109.31   90.00  -0.00   1.10   0.00   0.00  190.55   90.00  103.53   90.00  0.80 
1 1 1    0    1   28 o  1  220.35    4.69   77.52   90.00  -0.00   2.27   0.00   0.00  312.45   90.00  193.48   90.00  0.98 
1 1 1    0    1   29 o 12  366.40    4.65  304.95   90.00  -0.00   9.66   0.00   0.00  424.77   90.00  116.73   90.00  1.00 
1 1 1    0    1   30 o  9   26.18   11.65   11.69  270.00   0.00  -0.04   0.00   0.00   15.74   90.00   33.52   90.00  0.04 
1 1 1    0    1   31 o 17  120.03    6.01   24.07   90.00   0.00   0.26   0.00   0.00   37.39   90.00   13.08   90.00  0.26 
1 1 1    0    1   32 o  1   19.25    9.42   16.82   90.00  -0.00   0.03   0.00   0.00   12.86  270.00   26.77  270.00  0.03 
1 1 1    0    1   33 o 15   48.63   13.26   12.73  270.00  -0.00  -0.07   0.00   0.00    5.15   90.00   17.17   90.00  0.07 
1 1 1    0    1   34 o  6   31.04   12.43  109.43  270.00   0.00  -0.51   0.00   0.00   75.16   90.00  179.25   90.00  0.47 
1 1 1    0    1   35 o 12  218.74    4.74  159.91   90.00   0.00   7.22   0.00   0.00  284.16   90.00  130.85   90.00  1.00 
1 1 1    0    1   36 o 12   24.07   11.60   47.64  270.00   0.00  -0.27   0.00   0.00   33.21   90.00   79.15   90.00  0.26 
1 1 1    0    1   37 o 18   18.64    9.47   26.24  270.00   0.00  -0.14   0.00   0.00   20.41   90.00   45.87   90.00  0.14 
1 1 1    0    1   38 o 18  137.09    6.03  165.34   90.00   0.00   6.65   0.00   0.00  112.20   90.00   49.78  270.00  1.00 
1 1 1    0    1   39 o  1  151.62    5.51  200.02  270.00  -0.00  -9.41   0.00   0.00  105.93  270.00   91.37   90.00  1.00 
1 1 1    0    1   40 o  8   63.04   16.54   37.27  270.00  -0.00  -0.75   0.00   0.00   42.93  270.00    6.14  270.00  0.63 
1 1 1    0    1   41 o  9  143.90    7.33  163.05   90.00  -0.00   9.25   0.00   0.00  126.49   90.00   34.82  270.00  1.00 
1 1 1    0    1   42 o  4   62.85   12.22   88.35  270.00   0.00  -2.56   0.00   0.00   36.52  270.00   51.17   90.00  0.99 
1 1 1    0    1   43 o 17   29.63   12.14   22.67  270.00  -0.00  -0.30   0.00   0.00    5.16   90.00   27.49   90.00  0.29 
1 1 1    0    1   44 o  3  102.32    6.82   66.20  270.00   0.00  -2.89   0.00   0.00  138.85  270.00   74.34  270.00  0.99 
1 1 1    0    1   45 o  8  106.08    6.31   69.25   90.00   0.00   3.45   0.00   0.00  144.88   90.00   78.02   90.00  1.00 
1 1 1    0    1   46 o  7   50.39   12.71    3.78   90.00   0.00   0.10   0.00   0.00    6.45   90.00    2.82   90.00  0.10 
1 1 1    0    1   47 o 11   26.97   11.94   34.10  270.00  -0.00  -0.67   0.00   0.00    1.12   90.00   33.72   90.00  0.58 
1 1 1    0    1   48 o  1   49.05   12.43   56.70  270.00  -0.00  -1.86   0.00   0.00   40.28  270.00   12.90   90.00  0.95 
1 1 1    0    1   49 o  4  112.45    5.89  124.02  270.00   0.00  -9.77   0.00   0.00  110.82  270.00    3.26   90.00  1.00 
1 1 1    0    1   50 o 17   24.72   11.25   28.17   90.00   0.00   0.46   0.00   0.00    4.22  270.00   29.61  270.00  0.43 
1 1 1    0    1   51 f  0   36.71   11.93   32.73  270.00   0.00  -0.75   0.00   0.00   28.07  270.00    0.00    0.00  0.00 
1 1 1    0    1   52 o 12   24.56   10.54   12.13  270.00  -0.00  -0.17   0.00   0.00    1.54   90.00   11.41   90.00  0.17 
1 1 1    0    1   53 f  0   26.04   11.86   38.33   90.00   0.00   0.49   0.00   0.00   29.43   90.00    0.00    0.00  0.00 
1 1 1    0    2    0 o  8 1564.93   27.65 15308.52  180.00 -74.20  -0.00   0.00   0.00 1153.28  180.00  823.30    0.00  1.00 
1 1 1    0    2    1 o  4  369.16    4.83 4208.19    0.00   6.72  -0.00   0.00   0.00  366.66  360.00    5.00  180.00  1.00 
1 1 1    0    2    2 o 14  444.46    5.76 3940.13  180.00  -5.76   0.00   0.00   0.00  626.73  180.00  364.56  180.00  1.00 
1 1 1    0    2    3 o  8   93.26    1.98 2118.33    0.00  -0.84   0.00   0.00   0.00   51.61  360.00  230.96  360.00  0.68 
1 1 1    0    2    4 o 16   99.24    2.23 1300.46  180.00  -1.20  -0.00   0.00   0.00   72.29    0.00  309.93    0.00  0.83 
1 1 1    0    2    5 o 19  287.08    2.93 1639.91    0.00  -1.76   0.00   0.00   0.00  422.27  180.00  303.54  180.00  0.94 
1 1 1    0    2    6 o 15  146.63    2.38  640.74  360.00  -0.65   0.00   0.00   0.00   82.98  180.00    1.51  360.00  0.57 
1 1 1    0    2    7 o  4  397.41    3.84  772.78  360.00   7.85   0.00   0.00   0.00  423.63    0.00   52.45    0.00  1.00 
1 1 1    0    2    8 o 14  387.73    3.81  767.90    0.00   6.19  -0.00   0.00   0.00  480.52  360.00  185.59  360.00  1.00 
1 1 1    0    2    9 o 11  654.07    5.97   47.77    0.00  12.08   0.00   0.00   0.00  972.10    0.00  636.04    0.00  1.00 
1 1 1    0    2   10 o  7  599.64    5.55  484.78  180.00 -17.10  -0.00   0.00   0.00  689.70  180.00  180.13  180.00  1.00 
1 1 1    0    2   11 o 13  964.27    8.64  932.19    0.00  33.11  -0.00   0.00   0.00 1324.25  360.00  719.97  360.00  1.00 
1 1 1    0    2   12 o  5   76.99    5.08  103.99    0.00  -0.56  -0.00   0.00   0.00   47.52    0.00  173.64    0.00  0.51 
1 1 1    0    2   13 o 15  408.40    4.17  467.65  180.00 -14.08   0.00   0.00   0.00  233.98  180.00  348.84  360.00  1.00 
1 1 1    0    2   14 o 19  101.42    4.65  390.70  180.00  -1.28  -0.00   0.00   0.00   35.55    0.00  244.73    0.00  0.86 
1 1 1    0    2   15 o  3   67.59    7.19   63.57    0.00  -0.29  -0.00   0.00   0.00   35.55    0.00  109.56    0.00  0.28 
1 1 1    0    2   16 o  7  982.62    8.88 1056.92  180.00 -52.74  -0.00   0.00   0.00 1001.65  180.00   38.05  180.00  1.00 
1 1 1    0    2   17 o  1  512.05   10.23  482.86  180.00 -15.73  -0.00   0.00   0.00  446.33  180.00  131.43    0.00  1.00 
1 1 1    0    2   18 o 13  179.06    5.61  383.69  180.00  -1.84   0.00   0.00   0.00  139.76  180.00   60.86  360.00  0.95 
1 1 1    0    2   19 o  3  219.83    3.87  178.94  360.00   0.80   0.00   0.00   0.00  219.25    0.00  145.78    0.00  0.67 
1 1 1    0    2   20 o 16  315.17    4.06  279.48    0.00   7.55   0.00   0.00   0.00  150.69    0.00  328.95  180.00  1.00 
1 1 1    0    2   21 o  1  350.56    8.58  309.09    0.00   4.56  -0.00   0.00   0.00  440.81  360.00  180.67  360.00  1.00 
1 1 1    0    2   22 o 18   40.05   15.41  180.14    0.00   0.35   0.00   0.00   0.00  146.81  180.00  320.29  180.00  0.33 
1 1 1    0    2   23 o 11  265.73    4.27  255.73    0.00   2.48  -0.00   0.00   0.00  344.99  360.00  165.87  360.00  0.99 
1 1 1    0    2   24 o 16  661.44    6.42  580.63  180.00 -20.90  -0.00   0.00   0.00  744.19  180.00  165.51  180.00  1.00 
1 1 1    0    2   25 o 12  292.68    4.36  311.69    0.00   3.79  -0.00   0.00   0.00  358.96  360.00  133.15  360.00  1.00 
1 1 1    0    2   26 o 14   68.77   12.06   75.17  180.00  -0.32  -0.00   0.00   0.00   31.08    0.00  105.26    0.00  0.31 
1 1 1    0    2   27 o 13  447.09    5.03  216.71    0.00   8.52   0.00   0.00   0.00  636.87    0.00  379.56    0.00  1.00 
1 1 1    0    2   28 o 14  862.08    8.09  922.95  180.00 -68.30  -0.00   0.00   0.00  805.93  180.00  112.30    0.00  1.00 
1 1 1    0    2   29 o 10   24.64   11.36   99.07  180.00  -0.22   0.00   0.00   0.00   94.41  360.00  199.46  360.00  0.22 
1 1 1    0    2   30 o  9   79.45    9.50  207.53    0.00   1.36   0.00   0.00   0.00   64.88  180.00  269.12  180.00  0.88 
1 1 1    0    2   31 o  1  197.37    4.80  351.34  180.00  -6.05  -0.00   0.00   0.00   57.12  180.00  280.49    0.00  1.00 
1 1 1    0    2   32 o  2   50.21   13.56   26.63  180.00  -0.13  -0.00   0.00   0.00   12.38    0.00   37.89    0.00  0.13 
1 1 1    0    2   33 o  7  126.30    6.47  154.35  180.00  -2.29  -0.00   0.00   0.00  101.85  180.00   43.77    0.00  0.98 
1 1 1    0    2   34 o 13  199.60    4.73   91.45  180.00  -2.81  -0.00   0.00   0.00  309.31  180.00  222.29  180.00  0.99 
1 1 1    0    2   35 f  0   29.75   12.29   61.49    0.00   0.37   0.00   0.00   0.00   58.97    0.00    0.00    0.00  0.00 
1 1 1    0    2   36 o 11  357.00    6.77  383.13  180.00 -33.27  -0.00   0.00   0.00  344.46  180.00   25.09    0.00  1.00 
1 1 1    0    2   37 o 14  160.17    6.67  164.40    0.00   7.46   0.00   0.00   0.00  160.73    0.00    1.12    0.00  1.00 
1 1 1    0    2   38 o 12   59.11   12.74  141.81  180.00  -2.37  -0.00   0.00   0.00   22.80    0.00  161.79    0.00  0.98 
1 1 1    0    2   39 f  0  239.16    4.70  208.16  180.00 -41.00   0.00   0.00   0.00  205.34  180.00    0.00    0.00  0.00 
1 1 1    0    2   40 o  6  275.38    6.60  235.09  180.00 -22.27  -0.00   0.00   0.00  318.65  180.00   86.54  180.00  1.00 
1 1 1    0    2   41 o 10  141.02    6.81  134.41    0.00   7.54   0.00   0.00   0.00  149.05    0.00   16.06    0.00  1.00 
1 1 1    0    2   42 o 17  118.15    6.29  120.12    0.00   6.95   0.00   0.00   0.00  117.05    0.00    2.20  180.00  1.00 
1 1 1    0    2   43 o  1  112.06    6.50  132.50  180.00  -6.89   0.00   0.00   0.00   93.65  180.00   36.82  360.00  1.00 
1 1 1    0    2   44 f  0   42.28   13.27   39.75    0.00   0.68   0.00   0.00   0.00   38.73    0.00    0.00    0.00  0.00 
1 1 1    0    2   45 o 13   61.54   11.38   74.33    0.00   2.06   0.00   0.00   0.00   47.42    0.00   24.31  180.00  0.97 
1 1 1    0    2   46 o  3  135.36    5.45  125.91    0.00   9.77  -0.00   0.00   0.00  149.93  360.00   29.16  360.00  1.00 
1 1 1    0    2   47 o 19   29.89   12.53   33.99  180.00  -0.74  -0.00   0.00   0.00    5.00  180.00   27.48    0.00  0.63 
1 1 1    0    2   48 o  1   24.00   10.59   20.66  180.00  -0.34  -0.00   0.00   0.00    3.60    0.00   22.97    0.00  0.33 
1 1 1    0    2   49 o  3   19.81    9.33   11.79  180.00  -0.16  -0.00   0.00   0.00    4.65    0.00   15.49    0.00  0.16 
1 1 1    0    2   50 o 15   98.92    8.59  131.99  180.00  -8.92  -0.00   0.00   0.00   79.04  180.00   39.76    0.00  1.00 
1 1 1    0    2   51 o 19   16.59    8.10   12.84  360.00   0.14  -0.00   0.00   0.00    6.38  180.00   17.37  180.00  0.14 
1 1 1    0    2   52 o  8   37.98   12.09   50.23  180.00  -1.06  -0.00   0.00   0.00   19.05  180.00   21.73    0.00  0.79 
1 1 1    0    2   53 o  4   29.39   12.90   40.82    0.00   0.58   0.00   0.00   0.00    0.58  180.00   31.87  180.00  0.52 
1 1 1    0    3    1 o 13  133.77    2.07  548.86   90.00   0.00  -0.25   0.00   0.00   27.61  270.00    9.38   90.00  0.24 
1 1 1    0    3    2 o  8  326.30    3.20 1584.78   90.00   0.00   2.75   0.00   0.00  479.32   90.00  311.39   90.00  0.99 
1 1 1    0    3    3 o 19  428.34    4.01 1827.45   90.00   0.00  -0.29   0.00   0.00  226.13  270.00  212.89  270.00  0.28 
1 1 1    0    3    4 o 11  287.79    2.99 1774.01   90.00   0.00   5.39   0.00   0.00  210.39   90.00  154.77  270.00  1.00 
1 1 1    0    3    5 o  5  657.63    5.96 1697.97   90.00   0.00  17.29   0.00   0.00  808.58   90.00  301.91   90.00  1.00 
1 1 1    0    3    6 o 13  168.82    2.58  743.90   90.00   0.00   0.07   0.00   0.00   16.53   90.00    8.27   90.00  0.07 
1 1 1    0    3    7 o 19  594.86    5.46  645.05  270.00   0.00 -20.99   0.00   0.00  530.17  270.00  129.39   90.00  1.00 
1 1 1    0    3    8 o 13  274.59    3.12  120.80  270.00   0.00   4.46   0.00   0.00  250.85   90.00   47.34  270.00  1.00 
1 1 1    0    3    9 o  2  326.47    3.49  734.69   90.00  -0.00   9.52   0.00   0.00  125.63   90.00  401.69  270.00  1.00 
1 1 1    0    3   10 o 15  878.72    7.91  778.61   90.00   0.00  29.93   0.00   0.00 1150.34   90.00  543.24   90.00  1.00 
1 1 1    0    3   11 o  1  205.61    3.14  131.22  270.00  -0.00   1.92   0.00   0.00  230.91   90.00   67.97   90.00  0.96 
1 1 1    0    3   12 o  8  370.14    3.91  586.99  270.00  -0.00  -7.20   0.00   0.00  406.36  270.00   72.43  270.00  1.00 
1 1 1    0    3   13 o  3  224.04    3.33   53.92   90.00   0.00  -1.76   0.00   0.00  290.04  270.00  157.81  270.00  0.94 
1 1 1    0    3   14 o 17   42.26   10.89    4.57   90.00   0.00  -0.01   0.00   0.00    2.04   90.00    4.65   90.00  0.01 
1 1 1    0    3   15 o 18  841.10    7.68  977.54   90.00  -0.00  41.75   0.00   0.00  826.22   90.00   29.76  270.00  1.00 
1 1 1    0    3   16 o 12   37.04   12.79  105.10  270.00   0.00  -0.01   0.00   0.00    2.11   90.00    4.60   90.00  0.01 
1 1 1    0    3   17 o 18  633.58   12.10  735.47  270.00   0.00 -26.28   0.00   0.00  480.16  270.00  306.84   90.00  1.00 
1 1 1    0    3   18 o  3  163.91    4.97   54.34   90.00   0.00   1.38   0.00   0.00  122.99   90.00   43.08  270.00  0.88 
1 1 1    0    3   19 o 10  197.02    4.10  194.49   90.00   0.00   1.62   0.00   0.00  198.92   90.00   33.34   90.00  0.93 
1 1 1    0    3   20 o 18 1129.21   10.19 1069.59   90.00  -0.00  57.14   0.00   0.00 1241.06   90.00  223.68   90.00  1.00 
1 1 1    0    3   21 o 10  363.96    8.72    0.33  269.98  -0.00   2.61   0.00   0.00  576.69   90.00  433.28   90.00  0.99 
1 1 1    0    3   22 o  9  213.94    6.00   11.72  270.00  -0.00  -0.44   0.00   0.00  136.10  270.00   95.24  270.00  0.41 
1 1 1    0    3   23 o  3  395.20    4.62  263.83   90.00  -0.00   6.57   0.00   0.00  473.23   90.00  156.05   90.00  1.00 
1 1 1    0    3   24 o 19  440.66    4.93  333.72   90.00  -0.00   8.14   0.00   0.00  545.26   90.00  209.20   90.00  1.00 
1 1 1    0    3   25 o  7  659.07    6.44  648.00  270.00  -0.00 -23.92   0.00   0.00  688.50  270.00   58.85  270.00  1.00 
1 1 1    0    3   26 o 10  542.84    5.62  502.43  270.00   0.00 -18.98   0.00   0.00  546.77  270.00    7.87  270.00  1.00 
1 1 1    0    3   27 o  2  291.80    4.52   41.69   90.00   0.00   1.01   0.00   0.00  400.68   90.00  354.69   90.00  0.77 
1 1 1    0    3   28 o 11  169.19    5.28  263.81   90.00   0.00   4.13   0.00   0.00   55.76   90.00  226.68  270.00  1.00 
1 1 1    0    3   29 o  9  679.02    6.64  481.61  270.00  -0.00 -27.92   0.00   0.00  875.86  270.00  393.69  270.00  1.00 
1 1 1    0    3   30 o 13  128.73    6.12   21.41   90.00  -0.00   0.21   0.00   0.00   33.75   90.00   14.50   90.00  0.21 
1 1 1    0    3   31 o  1   57.69   12.76   26.86  270.00  -0.00  -0.11   0.00   0.00    8.17   90.00   28.64   90.00  0.11 
1 1 1    0    3   32 o  7   63.34   11.96   68.24   90.00  -0.00   0.44   0.00   0.00   14.03  270.00   80.01  270.00  0.41 
1 1 1    0    3   33 o 11  425.27    4.98  422.21  270.00   0.00 -21.52   0.00   0.00  451.95  270.00   53.36  270.00  1.00 
1 1 1    0    3   34 o  9   28.65   12.22   75.92   90.00  -0.00   0.34   0.00   0.00   53.75  270.00  126.03  270.00  0.32 
1 1 1    0    3   35 o  8   57.08   13.85   65.12  270.00  -0.00  -0.75   0.00   0.00   10.23  270.00   52.25   90.00  0.64 
1 1 1    0    3   36 o  5   89.08   11.91    8.33  270.00  -0.00  -0.18   0.00   0.00   23.42  270.00   15.38  270.00  0.18 
1 1 1    0    3   37 o  5  340.46    5.54  338.28  270.00   0.00 -32.83   0.00   0.00  352.26  270.00   23.60  270.00  1.00 
1 1 1    0    3   38 o 17  183.48    5.00  157.19   90.00   0.00   8.53   0.00   0.00  212.80   90.00   58.63   90.00  1.00 
1 1 1    0    3   39 o  3   45.15   14.33   60.71   90.00  -0.00   0.81   0.00   0.00    0.79   90.00   59.10  270.00  0.67 
1 1 1    0    3   40 o  2  117.34    9.35  127.31   90.00  -0.00   5.10   0.00   0.00  108.97   90.00   16.73  270.00  1.00 
1 1 1    0    3   41 o  6  269.51    5.37  210.65   90.00  -0.00  23.03   0.00   0.00  330.54   90.00  122.07   90.00  1.00 
1 1 1    0    3   42 o  2  306.39    4.65  266.66   90.00  -0.00  40.95   0.00   0.00  348.01   90.00   83.24   90.00  1.00 
1 1 1    0    3   43 o  7   45.19   13.32   31.69  270.00  -0.00  -0.62   0.00   0.00   18.69  270.00   12.50   90.00  0.55 
1 1 1    0    3   44 o  2   47.86   13.37   48.07   90.00  -0.00   0.93   0.00   0.00   23.30   90.00   23.50  270.00  0.73 
1 1 1    0    3   45 o 12  217.02    4.69  215.29  270.00  -0.00 -22.31   0.00   0.00  226.35  270.00   18.66  270.00  1.00 
1 1 1    0    3   46 o 15  115.90    6.07  106.64  270.00   0.00  -7.17   0.00   0.00  129.52  270.00   27.25  270.00  1.00 
1 1 1    0    3   47 o 11   32.41   12.85   26.42   90.00  -0.00   0.61   0.00   0.00   10.24   90.00   14.98  270.00  0.55 
1 1 1    0    3   48 o 14   36.89   12.50   88.22   90.00  -0.00   2.16   0.00   0.00   10.78  270.00   93.38  270.00  0.97 
1 1 1    0    3   49 o  8   84.42    7.56  116.07   90.00  -0.00   6.75   0.00   0.00   62.24   90.00   44.35  270.00  1.00 
1 1 1    0    3   50 o 14   85.47    9.72   85.31  270.00  -0.00  -4.89   0.00   0.00   94.33  270.00   17.73  270.00  1.00 
1 1 1    0    3   51 o 15   87.00    7.07  104.33   90.00  -0.00   6.02   0.00   0.00   84.87   90.00    4.25  270.00  1.00 
1 1 1    0    3   52 o 18   19.70    9.30   15.73   90.00  -0.00   0.18   0.00   0.00    5.75  270.00   18.48  270.00  0.18 
1 1 1    0    3   53 o 14   24.88   11.54    0.32   90.00  -0.00   0.00   0.00   0.00    0.05  270.00    0.30  270.00  0.00 
1 1 1    0    4    0 o  7 1038.84   13.06 1221.57  180.00  29.74  -0.00   0.00   0.00  938.66  360.00  200.36  180.00  1.00 
1 1 1    0    4    1 o  4 1059.82    9.43  113.26    0.00 -44.34  -0.00   0.00   0.00 1288.79  180.00  457.93  180.00  1.00 
1 1 1    0    4    2 o 16  525.69    4.87  791.66  180.00 -12.99  -0.00   0.00   0.00  565.04  180.00   78.71  180.00  1.00 
1 1 1    0    4    3 o 11   43.43    5.54  258.90    0.00   0.39   0.00   0.00   0.00  142.10  180.00  316.26  180.00  0.37 
1 1 1    0    4    4 o 16  776.12    6.99 2774.75  180.00 -15.41  -0.00   0.00   0.00 1168.45  180.00  784.65  180.00  1.00 
1 1 1    0    4    5 o 18  422.89    4.09  799.40    0.00   6.72  -0.00   0.00   0.00  542.76  360.00  239.72  360.00  1.00 
1 1 1    0    4    6 o  2  323.45    3.41 1186.69  180.00  -7.93   0.00   0.00   0.00  185.95  180.00  275.02  360.00  1.00 
1 1 1    0    4    7 o 16 1611.89   14.25 2144.66  180.00 -119.87   0.00   0.00   0.00 1831.63  180.00  439.47  180.00  1.00 
1 1 1    0    4    8 o 12  640.10    5.90  798.44  180.00 -22.15  -0.00   0.00   0.00  647.92  180.00   15.64  180.00  1.00 
1 1 1    0    4    9 o  8 1066.15    9.52  646.45    0.00  53.94  -0.00   0.00   0.00 1219.74  360.00  307.18  360.00  1.00 
1 1 1    0    4   10 o  3  379.81    3.95  510.97  180.00  -3.30  -0.00   0.00   0.00  604.06  180.00  450.56  180.00  1.00 
1 1 1    0    4   11 o 13  366.09    3.89  102.85  180.00  -5.40  -0.00   0.00   0.00  476.05  180.00  219.95  180.00  1.00 
1 1 1    0    4   12 o 17  357.78    3.90  311.74    0.00   5.59  -0.00   0.00   0.00  448.77  360.00  182.01  360.00  1.00 
1 1 1    0    4   13 o  7  573.69    5.48  525.36    0.00  18.96   0.00   0.00   0.00  592.86    0.00   38.34    0.00  1.00 
1 1 1    0    4   14 o 15   37.81   11.69   25.39  180.00   0.41  -0.00   0.00   0.00  151.90  180.00  333.17  180.00  0.39 
1 1 1    0    4   15 o  4   58.38    9.82   90.65  360.00  -0.05  -0.00   0.00   0.00    9.96    0.00   26.27    0.00  0.05 
1 1 1    0    4   16 o 17  564.71    7.79  803.49    0.00  14.82   0.00   0.00   0.00  650.46    0.00  171.50    0.00  1.00 
1 1 1    0    4   17 o 10  753.93   11.60  934.47    0.00  24.37   0.00   0.00   0.00  889.39    0.00  270.93    0.00  1.00 
1 1 1    0    4   18 o  6   14.63    7.44  350.34    0.00   0.06   0.00   0.00   0.00   80.05  180.00  161.85  180.00  0.06 
1 1 1    0    4   19 o  1  437.46    4.71   53.72  180.00  -6.27   0.00   0.00   0.00  587.10  180.00  299.29  180.00  1.00 
1 1 1    0    4   20 o 17  623.15    7.00  240.35  180.00  -8.57  -0.00   0.00   0.00  970.89  180.00  695.49  180.00  1.00 
1 1 1    0    4   21 o  1  731.34   13.85  336.38  180.00 -20.25  -0.00   0.00   0.00  906.15  180.00  349.62  180.00  1.00 
1 1 1    0    4   22 o 15  483.54    5.89  532.44  360.00  13.85  -0.00   0.00   0.00  399.63  360.00  167.81  180.00  1.00 
1 1 1    0    4   23 o 12 1118.69   10.15 1123.57  180.00 -62.98  -0.00   0.00   0.00 1166.89  180.00   96.41  180.00  1.00 
1 1 1    0    4   24 o 16   54.74   14.91   54.59    0.00   0.06  -0.00   0.00   0.00   13.18  180.00   32.79  180.00  0.06 
1 1 1    0    4   25 o  8   55.69   14.00  120.31  360.00   0.24  -0.00   0.00   0.00   47.64  180.00  121.01  180.00  0.23 
1 1 1    0    4   26 o 19  190.92    5.01  153.79  180.00  -2.44  -0.00   0.00   0.00  183.21  180.00    9.62    0.00  0.98 
1 1 1    0    4   27 o 19  961.10    8.88  788.82  180.00 -60.51  -0.00   0.00   0.00 1098.93  180.00  275.66  180.00  1.00 
1 1 1    0    4   28 o 13  728.09    7.03  669.60    0.00  42.26  -0.00   0.00   0.00  782.53  360.00  108.88  360.00  1.00 
1 1 1    0    4   29 o  7   72.52   11.21  152.86  180.00  -1.03  -0.00   0.00   0.00   56.04    0.00  224.50    0.00  0.78 
1 1 1    0    4   30 o 11  245.04    4.55  210.21    0.00   4.49  -0.00   0.00   0.00  272.61  360.00   55.27  360.00  1.00 
1 1 1    0    4   31 o 19  329.67    4.59  298.13    0.00   8.68   0.00   0.00   0.00  376.94    0.00   94.55    0.00  1.00 
1 1 1    0    4   32 o 15   22.96   10.67   55.85  180.00  -0.13  -0.00   0.00   0.00   45.91    0.00   97.58    0.00  0.13 
1 1 1    0    4   33 o 15  229.12    4.59  178.71    0.00   5.04   0.00   0.00   0.00  289.32    0.00  120.45    0.00  1.00 
1 1 1    0    4   34 o 16  131.91    5.83  117.21  180.00  -2.51   0.00   0.00   0.00  148.66  180.00   36.95  180.00  0.99 
1 1 1    0    4   35 o  2   92.83    8.89   84.96  360.00   1.66  -0.00   0.00   0.00   91.21  360.00    9.66  360.00  0.93 
1 1 1    0    4   36 o  4  239.79    6.65  264.83    0.00  15.93  -0.00   0.00   0.00  223.90  360.00   31.79  180.00  1.00 
1 1 1    0    4   37 o 15  223.65    5.21  219.75  180.00 -14.07   0.00   0.00   0.00  233.60  180.00   19.89  180.00  1.00 
1 1 1    0    4   38 o 10   78.32    9.61   51.01  180.00  -1.16  -0.00   0.00   0.00   78.60  180.00   28.53  180.00  0.82 
1 1 1    0    4   39 o 13   40.87   14.61    2.47  180.00  -0.03  -0.00   0.00   0.00    0.03  180.00    2.41    0.00  0.03 
1 1 1    0    4   40 o 12   73.57   14.70  102.79    0.00   2.49  -0.00   0.00   0.00   43.64  360.00   57.86  180.00  0.99 
1 1 1    0    4   41 o  3  145.86    5.97  174.56  180.00 -10.47  -0.00   0.00   0.00  118.90  180.00   53.91    0.00  1.00 
1 1 1    0    4   42 o  5   89.67    7.98  134.08  180.00  -6.02  -0.00   0.00   0.00   46.17  180.00   87.00    0.00  1.00 
1 1 1    0    4   43 o  7  431.60    5.15  412.29    0.00  81.88   0.00   0.00   0.00  457.84    0.00   52.49    0.00  1.00 
1 1 1    0    4   44 o  4  103.76    6.80  111.96    0.00   5.03  -0.00   0.00   0.00   98.57  360.00   10.37  180.00  1.00 
1 1 1    0    4   45 o 12  277.91    4.63  275.83  180.00 -36.90  -0.00   0.00   0.00  289.93  180.00   24.04  180.00  1.00 
1 1 1    0    4   46 o 16  113.56    6.23  100.97  180.00  -6.80  -0.00   0.00   0.00  130.32  180.00   33.51  180.00  1.00 
1 1 1    0    4   47 o  4   30.41   12.55   46.15  180.00  -1.01   0.00   0.00   0.00    2.47  180.00   41.52  360.00  0.76 
1 1 1    0    4   48 o 15   29.30   11.70   54.51  180.00  -1.07   0.00   0.00   0.00    4.76  360.00   55.71  360.00  0.79 
1 1 1    0    4   49 o  5  115.81    5.74  137.83    0.00  11.21   0.00   0.00   0.00  105.21    0.00   21.19  180.00  1.00 
1 1 1    0    4   50 o 18   70.38   11.40   36.28    0.00   1.66   0.00   0.00   0.00   98.54    0.00   66.08    0.00  0.93 
1 1 1    0    4   51 f  0   36.14   12.12   15.98    0.00   0.36   0.00   0.00   0.00   13.61    0.00    0.00    0.00  0.00 
1 1 1    0    4   52 o  6   68.20    9.43   63.12    0.00   2.46  -0.00   0.00   0.00   83.53  360.00   32.63  360.00  0.99 
1 1 1    0    4   53 o  1   32.45   13.51   37.28  180.00  -0.57  -0.00   0.00   0.00    5.08  180.00   23.30    0.00  0.52 
1 1 1    0    5    1 f  0   84.13    3.44  456.37   90.00  -0.00   1.04   0.00   0.00  239.47   90.00    0.00    0.00  0.00 
1 1 1    0    5    2 o 19  159.99    2.93 1527.85   90.00   0.00  -1.31   0.00   0.00  117.96  270.00   40.57   90.00  0.86 
1 1 1    0    5    3 o  5  109.43    3.10 1067.61  270.00   0.00   0.53   0.00   0.00   13.07   90.00   80.33  270.00  0.49 
1 1 1    0    5    4 o 18  564.05    5.25 2179.11  270.00   0.00 -13.13   0.00   0.00  684.37  270.00  240.64  270.00  1.00 
1 1 1    0    5    5 o 14  898.76    8.07  186.87   90.00   0.00  46.87   0.00   0.00  812.27   90.00  172.97  270.00  1.00 
1 1 1    0    5    6 o 18  177.45    2.97  120.67  270.00   0.00   4.70   0.00   0.00  137.91  270.00  630.65  270.00  1.00 
1 1 1    0    5    7 o 12  244.66    3.14 1363.75  270.00  -0.00   2.28   0.00   0.00  308.10   90.00  136.99   90.00  0.98 
1 1 1    0    5    8 o  1  204.61    3.16   73.65  270.00  -0.00   3.91   0.00   0.00   63.55   90.00  281.79  270.00  1.00 
1 1 1    0    5    9 o 11  176.02    3.33  128.97   90.00  -0.00   2.11   0.00   0.00  127.99   90.00   85.96  270.00  0.97 
1 1 1    0    5   10 o  2  822.53    7.49 1286.00  270.00   0.00 -43.21   0.00   0.00  722.03  270.00  200.99   90.00  1.00 
1 1 1    0    5   11 o  2 1057.88    9.49 1036.65  270.00   0.00 -63.98   0.00   0.00 1068.48  270.00   21.19  270.00  1.00 
1 1 1    0    5   12 o 17  454.98    4.60  336.24   90.00   0.00   9.82   0.00   0.00  543.84   90.00  177.72   90.00  1.00 
1 1 1    0    5   13 o  4   90.44    5.47  279.47   90.00  -0.00   0.47   0.00   0.00    7.31  270.00   93.75  270.00  0.44 
1 1 1    0    5   14 o 17  707.94    6.61  720.68  270.00   0.00 -31.53   0.00   0.00  663.94  270.00   88.01   90.00  1.00 
1 1 1    0    5   15 o  1  608.48    6.75  642.50  270.00   0.00 -16.43   0.00   0.00  739.75  270.00  262.54  270.00  1.00 
1 1 1    0    5   16 o 16  291.86    5.54  335.80   90.00   0.00   3.91   0.00   0.00  335.77   90.00   88.27   90.00  1.00 
1 1 1    0    5   17 o  7  133.17    7.13  429.59  270.00  -0.00  -1.04   0.00   0.00   56.71  270.00   93.71   90.00  0.78 
1 1 1    0    5   18 o  5  595.48    5.82  510.78  270.00  -0.00 -15.23   0.00   0.00  678.07  270.00  165.18  270.00  1.00 
1 1 1    0    5   19 o 10  476.41    5.02  455.52  270.00  -0.00 -10.76   0.00   0.00  499.26  270.00   45.71  270.00  1.00 
1 1 1    0    5   20 o 19  811.99   10.68  873.90  270.00   0.00 -30.88   0.00   0.00  860.27  270.00   96.57  270.00  1.00 
1 1 1    0    5   21 o  1  731.78   11.38  623.11  270.00   0.00 -24.28   0.00   0.00  799.36  270.00  135.16  270.00  1.00 
1 1 1    0    5   22 o 18  370.34    4.56  602.45   90.00   0.00   9.35   0.00   0.00  245.42   90.00  249.85  270.00  1.00 
1 1 1    0    5   23 o  2  130.21    6.13  145.85  270.00   0.00  -1.11   0.00   0.00   49.46  270.00  110.25   90.00  0.80 
1 1 1    0    5   24 o  6  431.64    4.92  619.98   90.00  -0.00  14.38   0.00   0.00  266.79   90.00  329.70  270.00  1.00 
1 1 1    0    5   25 o 18  446.54    5.05  310.14   90.00  -0.00   7.56   0.00   0.00  608.30   90.00  323.52   90.00  1.00 
1 1 1    0    5   26 o  7  502.93    5.42  519.80  270.00  -0.00 -18.99   0.00   0.00  449.08  270.00  107.69   90.00  1.00 
1 1 1    0    5   27 o 12 1054.76   10.35  909.39  270.00   0.00 -75.70   0.00   0.00 1194.65  270.00  279.78  270.00  1.00 
1 1 1    0    5   28 o  7  422.19    4.95  334.24  270.00   0.00 -12.53   0.00   0.00  499.89  270.00  155.39  270.00  1.00 
1 1 1    0    5   29 o 12  191.66    4.93  309.09   90.00   0.00   4.73   0.00   0.00   93.07   90.00  197.11  270.00  1.00 
1 1 1    0    5   30 o 13  429.06    4.95  338.03  270.00   0.00 -11.94   0.00   0.00  527.16  270.00  196.21  270.00  1.00 
1 1 1    0    5   31 o  5  332.62    4.61  299.83   90.00   0.00   9.11   0.00   0.00  377.16   90.00   89.08   90.00  1.00 
1 1 1    0    5   32 o  4  258.68    4.79  153.21   90.00   0.00   4.06   0.00   0.00  374.29   90.00  231.53   90.00  1.00 
1 1 1    0    5   33 o  5  100.79    6.92   95.22   90.00   0.00   1.22   0.00   0.00   79.16   90.00   10.94  270.00  0.84 
1 1 1    0    5   34 o  1  131.75    5.86  118.95   90.00  -0.00   2.66   0.00   0.00  147.48   90.00   34.02   90.00  0.99 
1 1 1    0    5   35 o 15  159.29    6.89  247.98   90.00  -0.00   8.56   0.00   0.00   80.35   90.00  157.89  270.00  1.00 
1 1 1    0    5   36 f  0   40.05   15.13   17.82   90.00   0.00   0.17   0.00   0.00   17.21   90.00    0.00    0.00  0.00 
1 1 1    0    5   37 o  8   96.25    7.79   70.89  270.00  -0.00  -1.94   0.00   0.00  115.75  270.00   46.74  270.00  0.96 
1 1 1    0    5   38 f  0   78.41    9.66  112.53  270.00  -0.00  -2.58   0.00   0.00  110.59  270.00    0.00    0.00  0.00 
1 1 1    0    5   39 o 17  214.96    6.19  281.15  270.00   0.00 -19.30   0.00   0.00  152.50  270.00  124.91   90.00  1.00 
1 1 1    0    5   40 o 14  109.93    8.92  124.27   90.00   0.00   4.78   0.00   0.00   97.10   90.00   25.63  270.00  1.00 
1 1 1    0    5   41 o 10  289.94    5.04  226.19   90.00  -0.00  27.69   0.00   0.00  355.88   90.00  131.87   90.00  1.00 
1 1 1    0    5   42 o 15   92.16    7.98   67.48   90.00  -0.00   3.12   0.00   0.00  116.62   90.00   49.64   90.00  1.00 
1 1 1    0    5   43 o  1   37.62   13.59   72.87   90.00  -0.00   1.16   0.00   0.00    9.75  270.00   81.31  270.00  0.82 
1 1 1    0    5   44 o  5   37.49   13.36   34.91  270.00   0.00  -0.54   0.00   0.00    3.02  270.00   30.91   90.00  0.49 
1 1 1    0    5   45 o 19  209.20    4.77  208.37   90.00   0.00  21.19   0.00   0.00  217.73   90.00   17.06   90.00  1.00 
1 1 1    0    5   46 o 13  169.76    4.96  143.41   90.00  -0.00  15.01   0.00   0.00  202.09   90.00   64.64   90.00  1.00 
1 1 1    0    5   47 o 12   25.25   11.32   25.31  270.00  -0.00  -0.46   0.00   0.00    2.18   90.00   26.26   90.00  0.43 
1 1 1    0    5   48 o 10   56.40   11.26   60.14  270.00   0.00  -2.26   0.00   0.00   54.27  270.00    1.85   90.00  0.98 
1 1 1    0    5   49 o 13  108.73    6.07  124.95  270.00   0.00  -9.52   0.00   0.00  103.08  270.00   11.30   90.00  1.00 
1 1 1    0    5   50 o  6   95.30    8.94  133.15   90.00  -0.00   8.55   0.00   0.00   72.00   90.00   46.59  270.00  1.00 
1 1 1    0    5   51 o  4   15.96    7.90   37.02  270.00  -0.00  -0.39   0.00   0.00   19.63   90.00   50.99   90.00  0.37 
1 1 1    0    5   52 o 16   16.69    8.35   24.43   90.00  -0.00   0.23   0.00   0.00   11.94  270.00   31.54  270.00  0.23 
1 1 1    0    5   53 o 10   30.30   12.67   66.73  270.00  -0.00  -0.96   0.00   0.00    5.56   90.00   56.10   90.00  0.74 
1 1 1    0    6    0 o 17  125.60    4.62  613.31    0.00  -0.23  -0.00   0.00   0.00   13.62    0.00   84.66    0.00  0.23 
1 1 1    0    6    1 o 13 1138.08   10.15 1247.48    0.00  49.30  -0.00   0.00   0.00 1442.90  360.00  609.64  360.00  1.00 
1 1 1    0    6    2 o 15  288.97    3.31  659.97  360.00   3.38   0.00   0.00   0.00  353.70    0.00  130.82    0.00  1.00 
1 1 1    0    6    3 o 13  123.73    3.30  643.29  180.00  -1.30  -0.00   0.00   0.00   13.84  180.00  185.82    0.00  0.86 
1 1 1    0    6    4 o  2  544.06    5.15 2116.59  180.00 -14.51  -0.00   0.00   0.00  586.54  180.00   84.96  180.00  1.00 
1 1 1    0    6    5 o 18  968.37    8.70  958.05    0.00  43.90  -0.00   0.00   0.00 1090.86  360.00  244.98  360.00  1.00 
1 1 1    0    6    6 o 12  437.00    4.37  655.36  180.00   6.03   0.00   0.00   0.00  620.26    0.00  366.53    0.00  1.00 
1 1 1    0    6    7 o 18  213.06    3.22   52.16  180.00   0.60  -0.00   0.00   0.00  177.15  360.00  126.27  360.00  0.54 
1 1 1    0    6    8 o 11  734.71    6.76 1383.86    0.00  24.20  -0.00   0.00   0.00  878.80  360.00  288.17  360.00  1.00 
1 1 1    0    6    9 o  6 1125.89   10.09  979.97  180.00 -68.67  -0.00   0.00   0.00 1170.47  180.00   89.16  180.00  1.00 
1 1 1    0    6   10 o 13  409.75    4.29  809.21    0.00  10.90  -0.00   0.00   0.00  357.41  360.00  104.69  180.00  1.00 
1 1 1    0    6   11 o  9  341.53    3.90  160.39    0.00   5.16   0.00   0.00   0.00  424.52    0.00  166.02    0.00  1.00 
1 1 1    0    6   12 o  8  717.14    6.67  675.69  180.00 -37.35  -0.00   0.00   0.00  557.27  180.00  319.74    0.00  1.00 
1 1 1    0    6   13 o  2  321.27    3.94  507.63  180.00  -9.48  -0.00   0.00   0.00  155.09  180.00  332.35    0.00  1.00 
1 1 1    0    6   14 f  0  355.07    4.80  991.18  360.00  41.00   0.00   0.00   0.00  500.52    0.00    0.00    0.00  0.00 
1 1 1    0    6   15 o 10  378.43    6.10  686.24  180.00  -5.35  -0.00   0.00   0.00  502.89  180.00  248.95  180.00  1.00 
1 1 1    0    6   16 o 11  358.85    4.96  196.57  180.00  -2.86  -0.00   0.00   0.00  563.90  180.00  414.82  180.00  0.99 
1 1 1    0    6   17 o  9  424.87    5.37  492.68  360.00   9.50  -0.00   0.00   0.00  413.30  360.00   23.13  180.00  1.00 
1 1 1    0    6   18 o  4   29.86   12.17  326.59  360.00   0.17  -0.00   0.00   0.00  103.69  180.00  217.30  180.00  0.17 
1 1 1    0    6   19 o 14 1801.04   18.51 1928.18    0.00 166.24   0.00   0.00   0.00 1722.21    0.00  157.65  180.00  1.00 
1 1 1    0    6   20 o  9   36.96   15.10  102.94    0.00   0.03  -0.00   0.00   0.00   12.27  180.00   26.47  180.00  0.03 
1 1 1    0    6   21 o 12  505.65    7.51  522.29  180.00 -13.64  -0.00   0.00   0.00  474.15  180.00   63.00    0.00  1.00 
1 1 1    0    6   22 o 19  162.41    5.31   24.42  180.00  -0.16  -0.00   0.00   0.00   31.78  180.00   13.05  180.00  0.16 
1 1 1    0    6   23 o 17   30.90   13.02   99.00  180.00  -0.22  -0.00   0.00   0.00  117.57    0.00  248.29    0.00  0.21 
1 1 1    0    6   24 o 10  276.62    4.54  539.23    0.00   6.93  -0.00   0.00   0.00  109.57  360.00  334.09  180.00  1.00 
1 1 1    0    6   25 o  7  289.82    5.73  390.30  180.00  -7.65   0.00   0.00   0.00  147.76  180.00  284.13  360.00  1.00 
1 1 1    0    6   26 o  4  667.27    6.54  445.22  180.00 -24.75  -0.00   0.00   0.00  803.88  180.00  273.22  180.00  1.00 
1 1 1    0    6   27 o 19  447.13    5.11  320.09    0.00  12.37   0.00   0.00   0.00  555.99    0.00  217.72    0.00  1.00 
1 1 1    0    6   28 o 16   56.30   14.11   73.78  360.00   0.21  -0.00   0.00   0.00   20.50  180.00   64.05  180.00  0.20 
1 1 1    0    6   29 o 11  279.23    4.59  314.79    0.00   7.79   0.00   0.00   0.00  229.84    0.00   98.77  180.00  1.00 
1 1 1    0    6   30 o 15   34.70   13.23   62.48    0.00   0.19   0.00   0.00   0.00   52.27  180.00  117.72  180.00  0.19 
1 1 1    0    6   31 o 14   69.78   10.57   52.11  180.00  -0.31  -0.00   0.00   0.00    4.13    0.00   50.66    0.00  0.30 
1 1 1    0    6   32 o 10  167.39    5.01  178.30  180.00  -3.16  -0.00   0.00   0.00  166.33  180.00    0.93    0.00  1.00 
1 1 1    0    6   33 o  3  248.05    4.53  106.14  180.00  -3.51   0.00   0.00   0.00  394.66  180.00  294.09  180.00  1.00 
1 1 1    0    6   34 o 11  183.06    5.64  297.20    0.00   9.79   0.00   0.00   0.00   82.20    0.00  201.73  180.00  1.00 
1 1 1    0    6   35 f  0   74.79   14.48   17.86  360.00   0.29  -0.00   0.00   0.00   17.17  360.00    0.00    0.00  0.00 
1 1 1    0    6   36 o  3  385.42    5.78  380.27  360.00  38.87  -0.00   0.00   0.00  403.09  360.00   35.36  360.00  1.00 
1 1 1    0    6   37 o 13   54.04   13.45   73.76  180.00  -1.10  -0.00   0.00   0.00   14.68  180.00   57.24    0.00  0.80 
1 1 1    0    6   38 o  8   62.87   13.38   82.83  180.00  -1.49   0.00   0.00   0.00   32.06  180.00   49.46  360.00  0.90 
1 1 1    0    6   39 o 13  327.99    6.73  320.57    0.00  34.01   0.00   0.00   0.00  339.65    0.00   23.31    0.00  1.00 
1 1 1    0    6   40 o 18  265.95    5.48  266.30  180.00 -25.63  -0.00   0.00   0.00  268.89  180.00    5.88  180.00  1.00 
1 1 1    0    6   41 o  8   62.82   12.28  118.17  180.00  -3.05   0.00   0.00   0.00    8.00  180.00  109.08  360.00  1.00 
1 1 1    0    6   42 o  1  224.87    4.80  176.53    0.00  20.00  -0.00   0.00   0.00  274.75  360.00   99.77  360.00  1.00 
1 1 1    0    6   43 o 10  115.29    6.36  110.30  180.00  -5.66  -0.00   0.00   0.00  122.42  180.00   14.26  180.00  1.00 
1 1 1    0    6   44 o  1   16.16    8.13   57.22  180.00  -0.41   0.00   0.00   0.00   43.13  360.00   98.69  360.00  0.38 
1 1 1    0    6   45 f  0  199.40    4.82  236.59    0.00  41.00   0.00   0.00   0.00  227.58    0.00    0.00    0.00  0.00 
1 1 1    0    6   46 o  8   68.72    9.98   52.75    0.00   2.21  -0.00   0.00   0.00   83.64  360.00   33.11  360.00  0.98 
1 1 1    0    6   47 o 15   50.06   13.86   74.16  360.00   2.55  -0.00   0.00   0.00   28.50  360.00   41.90  180.00  0.99 
1 1 1    0    6   48 o  7   28.60   11.63   23.69    0.00   0.45  -0.00   0.00   0.00    1.86  360.00   20.19  180.00  0.42 
1 1 1    0    6   49 o  6   28.15   11.29    1.68  180.00  -0.03   0.00   0.00   0.00    0.21  180.00    1.32  360.00  0.03 
1 1 1    0    6   50 o 10   22.95   10.54   29.00    0.00   0.44   0.00   0.00   0.00    6.86  180.00   32.55  180.00  0.41 
1 1 1    0    6   51 o 12   28.93   11.65   24.11  360.00   0.43  -0.00   0.00   0.00    3.06  360.00   17.24  180.00  0.40 
1 1 1    0    6   52 o  8   21.46   10.15   15.26  180.00  -0.18   0.00   0.00   0.00    4.50  360.00   16.67  360.00  0.18 
1 1 1    0    6   53 o 18   22.30   10.47    7.09  180.00  -0.08   0.00   0.00   0.00    1.95  360.00    7.28  360.00  0.08 
1 1 1    0    7    1 o  4   90.12    4.36  124.56   90.00  -0.00   0.04   0.00   0.00    1.28  270.00   10.55  270.00  0.04 
1 1 1    0    7    2 o  4  204.18    3.17 1312.74   90.00   0.00  -0.84   0.00   0.00  203.08  270.00  125.78  270.00  0.69 
1 1 1    0    7    3 o 19  431.90    4.35 1211.00  270.00   0.00  -8.11   0.00   0.00  513.37  270.00  162.93  270.00  1.00 
1 1 1    0    7    4 o 16  575.65    5.45 1096.27  270.00   0.00 -12.44   0.00   0.00  750.91  270.00  350.52  270.00  1.00 
1 1 1    0    7    5 o 12  789.79    7.22 1202.46   90.00  -0.00  30.83   0.00   0.00  862.27   90.00  144.95   90.00  1.00 
1 1 1    0    7    6 o 18   87.22    4.94    2.46  270.00  -0.00  -0.81   0.00   0.00   51.99   90.00  220.97   90.00  0.67 
1 1 1    0    7    7 o 12  305.45    3.94  202.07  270.00  -0.00   4.00   0.00   0.00  375.54   90.00  140.58   90.00  1.00 
1 1 1    0    7    8 o 14  269.24    3.54  170.44  270.00   0.00  -5.56   0.00   0.00  172.98  270.00  192.51   90.00  1.00 
1 1 1    0    7    9 o 12  757.44    7.00  356.48  270.00   0.00 -35.75   0.00   0.00  689.58  270.00  135.72   90.00  1.00 
1 1 1    0    7   10 o  3  500.17    4.99  310.01   90.00  -0.00   8.84   0.00   0.00  696.37   90.00  392.41   90.00  1.00 
1 1 1    0    7   11 o  1  345.07    4.03   27.53  270.00  -0.00  -4.07   0.00   0.00  490.26  270.00  290.78  270.00  1.00 
1 1 1    0    7   12 o  4  220.87    3.86   10.37  270.00  -0.00  -2.97   0.00   0.00  215.41  270.00    8.61   90.00  0.99 
1 1 1    0    7   13 o  4  459.17    5.56  481.86   90.00   0.00  15.81   0.00   0.00  339.66   90.00  239.02  270.00  1.00 
1 1 1    0    7   14 o 18  215.47    5.72  161.04   90.00  -0.00   1.98   0.00   0.00  253.78   90.00   92.88   90.00  0.96 
1 1 1    0    7   15 o  3 1749.65   18.00 2147.35   90.00  -0.00 161.49   0.00   0.00 1783.50   90.00   67.71   90.00  1.00 
1 1 1    0    7   16 o  9  788.48    7.35  858.12  270.00  -0.00 -32.24   0.00   0.00  796.97  270.00   16.98  270.00  1.00 
1 1 1    0    7   17 o  3  164.19    5.36   49.66   90.00  -0.00  -0.22   0.00   0.00   45.50  270.00   18.35  270.00  0.22 
1 1 1    0    7   18 o 11 1356.78   14.06 1434.49  270.00   0.00 -87.53   0.00   0.00 1405.75  270.00   97.95  270.00  1.00 
1 1 1    0    7   19 o 15  746.38    9.96  623.37  270.00   0.00 -24.81   0.00   0.00  824.78  270.00  156.81  270.00  1.00 
1 1 1    0    7   20 o  5  876.48    9.36  597.74   90.00   0.00  37.67   0.00   0.00  893.06   90.00   33.16   90.00  1.00 
1 1 1    0    7   21 o 19  326.99    5.15  259.82   90.00  -0.00   4.84   0.00   0.00  359.91   90.00   65.92   90.00  1.00 
1 1 1    0    7   22 o  4  458.66    5.08  546.59  270.00  -0.00 -11.99   0.00   0.00  416.80  270.00   83.71   90.00  1.00 
1 1 1    0    7   23 o  8  198.64    4.93   46.64  270.00   0.00  -2.19   0.00   0.00  185.31  270.00   16.93   90.00  0.98 
1 1 1    0    7   24 o  9  520.03    5.51  685.64  270.00   0.00 -18.70   0.00   0.00  411.71  270.00  216.63   90.00  1.00 
1 1 1    0    7   25 o 11  212.15    4.91  136.99   90.00   0.00   1.69   0.00   0.00  270.44   90.00  144.30   90.00  0.93 
1 1 1    0    7   26 o  9  397.15    4.87  254.61   90.00   0.00   8.22   0.00   0.00  509.52   90.00  224.74   90.00  1.00 
1 1 1    0    7   27 o 14  455.62    5.17  439.46   90.00   0.00  18.47   0.00   0.00  435.96   90.00   39.32  270.00  1.00 
1 1 1    0    7   28 o  7  430.38    5.06  358.71   90.00  -0.00  12.58   0.00   0.00  519.68   90.00  178.61   90.00  1.00 
1 1 1    0    7   29 o  8  828.27    7.86  804.20   90.00  -0.00  55.15   0.00   0.00  867.67   90.00   78.79   90.00  1.00 
1 1 1    0    7   30 o 10   29.62   12.53   29.41  270.00  -0.00  -0.06   0.00   0.00   19.23   90.00   41.92   90.00  0.06 
1 1 1    0    7   31 o  4  320.23    4.96  319.09  270.00  -0.00  -9.61   0.00   0.00  341.52  270.00   42.60  270.00  1.00 
1 1 1    0    7   32 o  5  694.43    7.32  653.63  270.00  -0.00 -49.87   0.00   0.00  773.66  270.00  158.45  270.00  1.00 
1 1 1    0    7   33 o  1   42.16   13.78   57.50   90.00   0.00   0.33   0.00   0.00   27.51  270.00   82.13  270.00  0.32 
1 1 1    0    7   34 o  2  501.25    6.29  395.48  270.00   0.00 -38.24   0.00   0.00  624.04  270.00  245.58  270.00  1.00 
1 1 1    0    7   35 o  1   33.41   14.11    8.76   90.00   0.00   0.06   0.00   0.00    4.11  270.00   12.54  270.00  0.06 
1 1 1    0    7   36 o  9  127.28    6.50  131.99  270.00   0.00  -4.60   0.00   0.00  126.75  270.00    1.01   90.00  1.00 
1 1 1    0    7   37 o 16  366.49    4.90  305.78   90.00   0.00  32.63   0.00   0.00  434.34   90.00  135.70   90.00  1.00 
1 1 1    0    7   38 o 12  163.44    6.19  139.93   90.00   0.00   6.86   0.00   0.00  188.96   90.00   51.04   90.00  1.00 
1 1 1    0    7   39 o 14  426.27    7.19  399.40   90.00  -0.00  55.92   0.00   0.00  458.36   90.00   64.17   90.00  1.00 
1 1 1    0    7   40 o  6  441.95    6.07  417.05  270.00   0.00 -68.25   0.00   0.00  471.83  270.00   59.76  270.00  1.00 
1 1 1    0    7   41 o  1  145.88    5.70  169.34  270.00   0.00 -11.04   0.00   0.00  123.90  270.00   43.96   90.00  1.00 
1 1 1    0    7   42 o  2   43.45   13.59   21.12   90.00   0.00   0.42   0.00   0.00   13.58   90.00    7.32  270.00  0.40 
1 1 1    0    7   43 o 16  194.37    5.48  258.41   90.00   0.00  22.08   0.00   0.00  135.76   90.00  117.22  270.00  1.00 
1 1 1    0    7   44 o 11   22.93   10.50    9.71   90.00  -0.00   0.10   0.00   0.00    4.98  270.00   14.39  270.00  0.10 
1 1 1    0    7   45 o  7   73.15    9.76   60.96  270.00   0.00  -2.17   0.00   0.00   83.95  270.00   25.37  270.00  0.97 
1 1 1    0    7   46 o 14  105.05    6.36  133.58  270.00   0.00  -9.33   0.00   0.00   82.21  270.00   45.70   90.00  1.00 
1 1 1    0    7   47 f  0   88.36    8.02   68.37  270.00   0.00 -41.00   0.00   0.00   64.72  270.00    0.00    0.00  0.00 
1 1 1    0    7   48 o  8   33.93   12.27   37.74  270.00   0.00  -0.82   0.00   0.00   10.88  270.00   24.16   90.00  0.68 
1 1 1    0    7   49 o 10   19.98    9.39   33.12   90.00   0.00   0.45   0.00   0.00   13.41  270.00   43.58  270.00  0.42 
1 1 1    0    7   50 o  9   52.32   12.28   41.91  270.00   0.00  -1.39   0.00   0.00   55.46  270.00   18.59  270.00  0.88 
1 1 1    0    7   51 o 17   18.91    9.10   29.08  270.00   0.00  -0.35   0.00   0.00   11.74   90.00   36.06   90.00  0.33 
1 1 1    0    7   52 o 15   25.55   11.21   27.40  270.00   0.00  -0.37   0.00   0.00    3.44   90.00   25.13   90.00  0.36 
1 1 1    0    8    0 o 14 1125.28   14.30 1227.35    0.00  27.66  -0.00   0.00   0.00 1335.68  360.00  420.81  360.00  1.00 
1 1 1    0    8    1 o  2   85.61    5.05  480.74  360.00  -0.90  -0.00   0.00   0.00   71.34    0.00  264.90    0.00  0.71 
1 1 1    0    8    2 o 14  362.04    3.97 1073.93    0.00   8.50  -0.00   0.00   0.00  290.88  360.00  142.32  180.00  1.00 
1 1 1    0    8    3 o 13  281.90    3.59  693.87    0.00   3.70   0.00   0.00   0.00  322.26    0.00   81.42    0.00  1.00 
1 1 1    0    8    4 o 12 1018.41    9.18 1845.21  180.00 -46.82  -0.00   0.00   0.00 1195.80  180.00  354.78  180.00  1.00 
1 1 1    0    8    5 o  1   72.93    6.37  543.29    0.00  -0.19  -0.00   0.00   0.00   19.42    0.00   65.79    0.00  0.18 
1 1 1    0    8    6 o 11  212.85    3.51  173.04  180.00   1.89  -0.00   0.00   0.00  247.83  360.00   88.91  360.00  0.96 
1 1 1    0    8    7 o 14 1284.31   11.47  798.94    0.00  95.78   0.00   0.00   0.00 1240.69    0.00   87.25  180.00  1.00 
1 1 1    0    8    8 o  8  586.41    5.65  472.58    0.00  20.00   0.00   0.00   0.00  576.44    0.00   19.92  180.00  1.00 
1 1 1    0    8    9 o  2  231.20    3.69  216.57  180.00  -2.40  -0.00   0.00   0.00  275.91  180.00   96.98  180.00  0.98 
1 1 1    0    8   10 o  6  164.75    4.08   50.59  180.00  -0.37  -0.00   0.00   0.00   78.99  180.00   40.52  180.00  0.36 
1 1 1    0    8   11 o  1   90.56    7.10  841.57  180.00  -0.83  -0.00   0.00   0.00   30.72    0.00  184.90    0.00  0.68 
1 1 1    0    8   12 o  1  160.02    6.20   42.36  180.00  -0.62  -0.00   0.00   0.00  112.03  180.00   48.15  180.00  0.55 
1 1 1    0    8   13 o  9   34.57   13.59  225.89    0.00  -0.10   0.00   0.00   0.00   44.74  360.00   96.57  360.00  0.10 
1 1 1    0    8   14 o  4   47.72   14.14   16.24  180.00   0.26  -0.00   0.00   0.00   73.50  180.00  170.99  180.00  0.25 
1 1 1    0    8   15 o  5  609.99    5.97  436.37  180.00 -16.21   0.00   0.00   0.00  723.49  180.00  227.00  180.00  1.00 
1 1 1    0    8   16 o 10  431.12    4.79  685.91  180.00  -6.48  -0.00   0.00   0.00  570.46  180.00  278.70  180.00  1.00 
1 1 1    0    8   17 o  8  454.36    6.23  342.44  180.00  -8.82  -0.00   0.00   0.00  517.50  180.00  126.28  180.00  1.00 
1 1 1    0    8   18 o 10   68.52   15.28  403.57  180.00  -0.01  -0.00   0.00   0.00    1.52    0.00    4.36    0.00  0.01 
1 1 1    0    8   19 o 17  535.60    6.37  479.03  180.00 -13.13  -0.00   0.00   0.00  580.74  180.00   90.28  180.00  1.00 
1 1 1    0    8   20 o 17  159.86    5.44  447.71  180.00  -1.53  -0.00   0.00   0.00  100.24  180.00   90.76    0.00  0.91 
1 1 1    0    8   21 o  2  266.35    5.19  411.89    0.00   3.92  -0.00   0.00   0.00  243.04  360.00   46.21  180.00  1.00 
1 1 1    0    8   22 o  2 1041.95    9.55  862.42    0.00  56.77   0.00   0.00   0.00 1053.11    0.00   22.32    0.00  1.00 
1 1 1    0    8   23 o  9  197.03    5.26  182.93  360.00   2.30  -0.00   0.00   0.00  176.11  360.00   33.92  180.00  0.98 
1 1 1    0    8   24 o  9  168.36    5.55  234.00    0.00   1.34  -0.00   0.00   0.00  156.83  360.00   20.54  360.00  0.87 
1 1 1    0    8   25 o 17   95.34    8.60  195.05    0.00   1.29   0.00   0.00   0.00   41.95  180.00  247.65  180.00  0.86 
1 1 1    0    8   26 f  0  105.81    7.69   72.52  180.00  -0.85  -0.00   0.00   0.00  106.44  180.00    0.00    0.00  0.00 
1 1 1    0    8   27 o  3  500.22    5.46  462.82  180.00 -19.90  -0.00   0.00   0.00  540.06  180.00   79.69  180.00  1.00 
1 1 1    0    8   28 o 15  111.85    7.25  173.28    0.00   1.48  -0.00   0.00   0.00   46.08  360.00  109.72  180.00  0.90 
1 1 1    0    8   29 o  7   28.55   12.45   17.58  180.00  -0.03   0.00   0.00   0.00   10.52  360.00   22.69  360.00  0.03 
1 1 1    0    8   30 o 13   21.22   10.26   94.72  180.00  -0.18  -0.00   0.00   0.00   84.86    0.00  177.15    0.00  0.17 
1 1 1    0    8   31 o  1  421.55    5.03  394.86    0.00  16.29   0.00   0.00   0.00  471.63    0.00  100.16    0.00  1.00 
1 1 1    0    8   32 o  1   49.87   13.80   39.07    0.00   0.22  -0.00   0.00   0.00   15.05  180.00   51.89  180.00  0.22 
1 1 1    0    8   33 o 16  323.82    5.34  351.37    0.00  17.10   0.00   0.00   0.00  313.53    0.00   20.57  180.00  1.00 
1 1 1    0    8   34 o 15   84.33   12.76   54.23    0.00   0.91   0.00   0.00   0.00   69.51    0.00   17.54    0.00  0.72 
1 1 1    0    8   35 o 15  385.79    5.79  301.55  180.00 -27.76   0.00   0.00   0.00  480.93  180.00  190.28  180.00  1.00 
1 1 1    0    8   36 o  8  310.43    4.67  226.08  180.00 -19.91  -0.00   0.00   0.00  401.68  180.00  182.49  180.00  1.00 
1 1 1    0    8   37 o  3  131.52    6.91   88.14    0.00   3.38   0.00   0.00   0.00  176.18    0.00   89.93    0.00  1.00 
1 1 1    0    8   38 o  6  159.35    6.81  139.44    0.00   6.76   0.00   0.00   0.00  181.17    0.00   43.65    0.00  1.00 
1 1 1    0    8   39 o 18  131.36    7.21  118.62  180.00  -5.22  -0.00   0.00   0.00  145.61  180.00   28.52  180.00  1.00 
1 1 1    0    8   40 o 14   36.46   13.36   41.53    0.00   0.55   0.00   0.00   0.00    4.60  180.00   45.66  180.00  0.50 
1 1 1    0    8   41 o 10  289.62    4.73  281.65    0.00  38.10   0.00   0.00   0.00  299.87    0.00   20.49    0.00  1.00 
1 1 1    0    8   42 o 19  165.26    5.29  140.22  180.00 -11.18  -0.00   0.00   0.00  192.04  180.00   53.56  180.00  1.00 
1 1 1    0    8   43 o 18   91.72    7.88  104.21  360.00   4.06  -0.00   0.00   0.00   81.51  360.00   20.30  180.00  1.00 
1 1 1    0    8   44 o  4   75.03    9.15   14.69  180.00  -0.49  -0.00   0.00   0.00   54.35  180.00   40.13  180.00  0.46 
1 1 1    0    8   45 o 19  171.15    5.05  170.76  180.00 -15.39   0.00   0.00   0.00  178.31  180.00   14.32  180.00  1.00 
1 1 1    0    8   46 o 19   26.54   11.39    2.24    0.00   0.04   0.00   0.00   0.00    0.06  180.00    2.21  180.00  0.04 
1 1 1    0    8   47 o  8   23.99   10.71   53.24    0.00   0.90   0.00   0.00   0.00   15.78  180.00   66.03  180.00  0.72 
1 1 1    0    8   48 o  4   26.95   11.14    9.22  180.00  -0.16  -0.00   0.00   0.00    0.16  180.00    8.38    0.00  0.16 
1 1 1    0    8   49 o  2   18.53    8.89    0.04  180.00  -0.00   0.00   0.00   0.00    0.02  360.00    0.06  360.00  0.00 
1 1 1    0    8   50 o  5   17.37    8.56   26.52    0.00   0.31   0.00   0.00   0.00   12.85  180.00   36.01  180.00  0.30 
1 1 1    0    8   51 o  7   16.91    8.40    1.10  360.00   0.01  -0.00   0.00   0.00    0.52  180.00    1.44  180.00  0.01 
1 1 1    0    8   52 o 16   14.99    7.68   10.44  180.00  -0.09  -0.00   0.00   0.00    5.63    0.00   13.83    0.00  0.09 
1 1 1    0    9    1 o  5  722.29    6.74  836.74   90.00   0.00  18.72   0.00   0.00  972.76   90.00  500.93   90.00  1.00 
1 1 1    0    9    2 o 11  691.72    6.49  730.92   90.00   0.00  18.64   0.00   0.00  894.25   90.00  405.05   90.00  1.00 
1 1 1    0    9    3 o  2  648.03    6.15  826.40  270.00   0.00 -19.50   0.00   0.00  752.33  270.00  208.61  270.00  1.00 
1 1 1    0    9    4 o  8  314.27    3.89  333.44   90.00  -0.00  -1.86   0.00   0.00  492.69  270.00  386.79  270.00  0.95 
1 1 1    0    9    5 o 11  665.41    6.29  133.09  270.00   0.00 -23.87   0.00   0.00  691.97  270.00   53.11  270.00  1.00 
1 1 1    0    9    6 o  6  149.48    4.15  146.02   90.00   0.00  -0.68   0.00   0.00   96.54  270.00   16.55  270.00  0.59 
1 1 1    0    9    7 o 12  156.42    4.11  281.12   90.00  -0.00   0.50   0.00   0.00   88.71   90.00   33.06   90.00  0.46 
1 1 1    0    9    8 o  2  148.03    4.66  293.67   90.00   0.00  -2.33   0.00   0.00   19.54  270.00  251.38   90.00  0.98 
1 1 1    0    9    9 o  1   32.78   12.63  222.18   90.00   0.00   0.03   0.00   0.00   15.99  270.00   34.26  270.00  0.03 
1 1 1    0    9   10 o  4  242.45    5.59  555.98   90.00   0.00   2.24   0.00   0.00  318.60   90.00  163.07   90.00  0.98 
1 1 1    0    9   11 o 19   40.35   14.61  220.75  270.00   0.00  -0.26   0.00   0.00   87.85   90.00  196.34   90.00  0.26 
1 1 1    0    9   12 o  8  640.15    7.12  435.98   90.00  -0.00  14.43   0.00   0.00  895.99   90.00  511.67   90.00  1.00 
1 1 1    0    9   13 o  3 1325.49   11.90 1952.63  270.00   0.00 -101.90   0.00   0.00 1281.29  270.00   88.39   90.00  1.00 
1 1 1    0    9   14 o 15  134.54    5.19   68.63  270.00   0.00  -0.60   0.00   0.00   62.65  270.00   19.76   90.00  0.54 
1 1 1    0    9   15 o 15   84.55    9.04  275.25  270.00   0.00  -0.48   0.00   0.00   33.29   90.00  142.08   90.00  0.45 
1 1 1    0    9   16 o  5  400.11    6.63  666.14   90.00   0.00  10.29   0.00   0.00  290.23   90.00  219.76  270.00  1.00 
1 1 1    0    9   17 o  6  316.25    6.96  204.26   90.00   0.00   4.01   0.00   0.00  376.98   90.00  121.86   90.00  1.00 
1 1 1    0    9   18 o 18 1566.49   16.17 1285.33   90.00  -0.00 102.74   0.00   0.00 1803.81   90.00  474.64   90.00  1.00 
1 1 1    0    9   19 o 16  396.09    4.75  590.67  270.00  -0.00 -11.12   0.00   0.00  232.01  270.00  328.15   90.00  1.00 
1 1 1    0    9   20 o  8  166.09    5.55  160.17  270.00  -0.00  -0.34   0.00   0.00   67.50  270.00   27.19  270.00  0.32 
1 1 1    0    9   21 f  0  262.82    5.31   82.00   90.00  -0.00   2.06   0.00   0.00  151.70   90.00    0.00    0.00  0.00 
1 1 1    0    9   22 o  2  792.71    7.53  946.88  270.00   0.00 -40.95   0.00   0.00  626.86  270.00  331.71   90.00  1.00 
1 1 1    0    9   23 o 16   21.12   10.31   73.92   90.00   0.00   0.03   0.00   0.00   21.78  270.00   44.71  270.00  0.03 
1 1 1    0    9   24 o  4  925.30    8.62  735.43   90.00   0.00  44.00   0.00   0.00 1065.93   90.00  281.27   90.00  1.00 
1 1 1    0    9   25 f  0  475.12    5.30  445.73   90.00  -0.00  41.00   0.00   0.00  448.77   90.00    0.00    0.00  0.00 
1 1 1    0    9   26 o  3  152.62    5.94  203.99   90.00  -0.00   3.07   0.00   0.00   52.68   90.00  198.58  270.00  1.00 
1 1 1    0    9   27 o 14   90.52    8.94   96.12  270.00  -0.00  -0.54   0.00   0.00   19.62  270.00   49.53   90.00  0.49 
1 1 1    0    9   28 o  6  298.06    4.72  375.99   90.00  -0.00   8.83   0.00   0.00  248.05   90.00  100.02  270.00  1.00 
1 1 1    0    9   29 o  7   28.31   12.42  114.79  270.00  -0.00  -0.25   0.00   0.00   91.29   90.00  196.30   90.00  0.24 
1 1 1    0    9   30 o  4  242.47    4.76  319.39   90.00  -0.00   6.98   0.00   0.00  180.17   90.00  124.61  270.00  1.00 
1 1 1    0    9   31 o  1  382.16    4.88  383.43   90.00  -0.00  14.97   0.00   0.00  403.02   90.00   41.72   90.00  1.00 
1 1 1    0    9   32 o  4   75.47   11.37  128.74   90.00  -0.00   1.19   0.00   0.00    3.63   90.00  118.07  270.00  0.83 
1 1 1    0    9   33 o 18  194.59    5.73  138.66   90.00  -0.00   4.39   0.00   0.00  256.91   90.00  124.77   90.00  1.00 
1 1 1    0    9   34 o 17  127.62    7.50  107.66  270.00  -0.00  -2.90   0.00   0.00  150.38  270.00   47.05  270.00  0.99 
1 1 1    0    9   35 o  3  116.58    7.48  175.56  270.00  -0.00  -5.07   0.00   0.00   63.68  270.00  105.77   90.00  1.00 
1 1 1    0    9   36 o 15  204.43    5.06  132.61   90.00  -0.00   7.74   0.00   0.00  280.00   90.00  151.14   90.00  1.00 
1 1 1    0    9   37 o  1  376.15    5.61  433.79  270.00  -0.00 -48.13   0.00   0.00  326.91  270.00   98.48   90.00  1.00 
1 1 1    0    9   38 o  4   96.99    9.02  119.76   90.00  -0.00   3.57   0.00   0.00   75.54   90.00   42.60  270.00  1.00 
1 1 1    0    9   39 o  1  178.45    5.98  200.16   90.00  -0.00  12.33   0.00   0.00  159.28   90.00   38.35  270.00  1.00 
1 1 1    0    9   40 o  1  158.38    5.45  138.64   90.00  -0.00   8.77   0.00   0.00  179.58   90.00   42.41   90.00  1.00 
1 1 1    0    9   41 o 18   26.09   11.65  115.23  270.00  -0.00  -1.39   0.00   0.00   68.26   90.00  182.64   90.00  0.88 
1 1 1    0    9   42 o  2  275.83    4.77  297.05  270.00  -0.00 -38.69   0.00   0.00  258.94  270.00   33.77   90.00  1.00 
1 1 1    0    9   43 o  9  133.48    5.78  106.67  270.00  -0.00  -6.07   0.00   0.00  162.95  270.00   58.94  270.00  1.00 
1 1 1    0    9   44 o  3  112.45    6.36  116.43  270.00   0.00  -6.09   0.00   0.00  112.40  270.00    0.09   90.00  1.00 
1 1 1    0    9   45 o  1   42.00   13.43   70.88  270.00  -0.00  -1.51   0.00   0.00    8.24  270.00   59.78   90.00  0.91 
1 1 1    0    9   46 o 12   31.24   12.19   48.00   90.00  -0.00   1.04   0.00   0.00    2.76   90.00   43.14  270.00  0.78 
1 1 1    0    9   47 o 17   25.57   11.03   29.49  270.00  -0.00  -0.52   0.00   0.00    3.22   90.00   30.94   90.00  0.48 
1 1 1    0    9   48 o  2   42.79   12.65   57.72  270.00  -0.00  -1.58   0.00   0.00   25.34  270.00   27.91   90.00  0.92 
1 1 1    0    9   49 o 18   25.91   11.00   25.24   90.00  -0.00   0.43   0.00   0.00    1.76  270.00   24.60  270.00  0.41 
1 1 1    0    9   50 o  8   65.60   11.46   65.16   90.00  -0.00   2.70   0.00   0.00   73.61   90.00   17.21   90.00  0.99 
1 1 1    0    9   51 o  2   16.05    8.16   48.99  270.00  -0.00  -0.48   0.00   0.00   25.97   90.00   66.24   90.00  0.45 
1 1 1    0    9   52 f  0   19.39    9.30   37.75  270.00  -0.00  -0.38   0.00   0.00   29.35  270.00    0.00    0.00  0.00 
1 1 1    0   10    0 o 16 1098.12   14.03 1467.19  180.00 -28.68  -0.00   0.00   0.00 1258.37  180.00  320.51  180.00  1.00 
1 1 1    0   10    1 o  9 1269.80   11.39 1542.25    0.00  69.60   0.00   0.00   0.00 1554.68    0.00  569.75    0.00  1.00 
1 1 1    0   10    2 o  7  382.03    4.31  516.48    0.00  -2.63  -0.00   0.00   0.00  633.42  180.00  510.63  180.00  0.99 
1 1 1    0   10    3 o 15  372.52    4.27  483.07  180.00 -10.41  -0.00   0.00   0.00  249.27  180.00  246.49    0.00  1.00 
1 1 1    0   10    4 o  3  427.56    4.62  880.87  180.00  -7.52  -0.00   0.00   0.00  544.98  180.00  234.84  180.00  1.00 
1 1 1    0   10    5 o  2  124.75    5.59  122.79    0.00  -0.81  -0.00   0.00   0.00   53.35  180.00   60.37    0.00  0.67 
1 1 1    0   10    6 o 13  282.72    4.59  265.29  180.00  -4.27  -0.00   0.00   0.00  303.40  180.00   41.58  180.00  1.00 
1 1 1    0   10    7 o  3  111.93    7.24  173.68  360.00   0.25   0.00   0.00   0.00   16.23    0.00   21.79  180.00  0.24 
1 1 1    0   10    8 o  6  297.20    5.65   92.32  360.00  -6.04  -0.00   0.00   0.00  248.81  180.00   96.78    0.00  1.00 
1 1 1    0   10    9 o  4 1021.28   10.77  626.38    0.00  44.39   0.00   0.00   0.00 1308.97    0.00  575.38    0.00  1.00 
1 1 1    0   10   10 o  1  541.99    6.30  147.32    0.00 -16.31  -0.00   0.00   0.00  584.97  180.00   85.97  180.00  1.00 
1 1 1    0   10   11 o  9   73.65    8.94  488.65  180.00  -0.64  -0.00   0.00   0.00   64.36    0.00  211.88    0.00  0.56 
1 1 1    0   10   12 o  9  161.52    4.75    8.78  180.00  -1.12  -0.00   0.00   0.00  139.15  180.00   17.21  180.00  0.81 
1 1 1    0   10   13 o  2  527.41    5.43  462.95    0.00  20.63   0.00   0.00   0.00  342.68    0.00  369.45  180.00  1.00 
1 1 1    0   10   14 o  1  125.17    6.59  178.32    0.00   0.53  -0.00   0.00   0.00   41.57  360.00   38.60  180.00  0.49 
1 1 1    0   10   15 o  5  974.83   12.66 1010.11  180.00 -41.09  -0.00   0.00   0.00 1119.62  180.00  289.58  180.00  1.00 
1 1 1    0   10   16 o 12  258.31    5.73  448.12  180.00  -4.74  -0.00   0.00   0.00  147.11  180.00  222.32    0.00  1.00 
1 1 1    0   10   17 o 12 1322.26   16.85 1195.33  180.00 -69.68  -0.00   0.00   0.00 1573.60  180.00  502.69  180.00  1.00 
1 1 1    0   10   18 o 12  171.21    5.17  228.35  180.00  -1.88  -0.00   0.00   0.00  107.47  180.00  111.86    0.00  0.95 
1 1 1    0   10   19 f  0  309.44    4.57  412.60  360.00  41.00   0.00   0.00   0.00  380.88    0.00    0.00    0.00  0.00 
1 1 1    0   10   20 o 10  459.37    6.00  282.95    0.00   6.13  -0.00   0.00   0.00  655.18  360.00  391.64  360.00  1.00 
1 1 1    0   10   21 o 14  369.60    5.54  569.21    0.00  10.53   0.00   0.00   0.00  198.89    0.00  341.43  180.00  1.00 
1 1 1    0   10   22 o  3  126.80    6.88  130.28  180.00  -1.00  -0.00   0.00   0.00   49.83  180.00   93.05    0.00  0.76 
1 1 1    0   10   23 o  4  371.72    4.87  274.87    0.00   8.15   0.00   0.00   0.00  362.58    0.00   18.29  180.00  1.00 
1 1 1    0   10   24 o  2  122.52    7.08   29.64    0.00  -0.70  -0.00   0.00   0.00   58.63  180.00   31.38    0.00  0.61 
1 1 1    0   10   25 o 19  125.57    7.02  232.78  180.00  -2.48  -0.00   0.00   0.00   23.36    0.00  294.37    0.00  0.99 
1 1 1    0   10   26 o  6  316.05    4.83  380.34    0.00  10.37  -0.00   0.00   0.00  247.08  360.00  137.93  180.00  1.00 
1 1 1    0   10   27 o 14  329.56    4.75   65.02  180.00  -2.13  -0.00   0.00   0.00  565.41  180.00  489.89  180.00  0.97 
1 1 1    0   10   28 o 10  198.49    5.13  217.69  180.00  -3.61  -0.00   0.00   0.00  181.64  180.00   33.13    0.00  1.00 
1 1 1    0   10   29 o 13  709.96    6.98  546.29    0.00  32.29   0.00   0.00   0.00  895.61    0.00  371.30    0.00  1.00 
1 1 1    0   10   30 o 13  388.31    4.95  222.13  180.00  -8.10  -0.00   0.00   0.00  564.83  180.00  353.03  180.00  1.00 
1 1 1    0   10   31 o 11  125.69    6.98   61.44  180.00  -0.83   0.00   0.00   0.00  112.64  180.00   54.63  180.00  0.68 
1 1 1    0   10   32 o 11  316.73    5.35  289.62  180.00 -12.27  -0.00   0.00   0.00  359.02  180.00   84.58  180.00  1.00 
1 1 1    0   10   33 o  8   34.98   14.38    5.37  180.00  -0.03   0.00   0.00   0.00    2.85  360.00    7.99  360.00  0.03 
1 1 1    0   10   34 o 18   35.39   14.31   10.56  180.00  -0.08  -0.00   0.00   0.00    4.52    0.00   14.66    0.00  0.08 
1 1 1    0   10   35 o  7   34.54   13.43   46.64  360.00   0.41  -0.00   0.00   0.00   18.52  180.00   63.61  180.00  0.38 
1 1 1    0   10   36 o 14  219.61    5.65  152.20  360.00   9.62  -0.00   0.00   0.00  290.96  360.00  142.70  360.00  1.00 
1 1 1    0   10   37 o  2  143.27    8.55  134.80    0.00   5.68   0.00   0.00   0.00  154.02    0.00   21.50    0.00  1.00 
1 1 1    0   10   38 o 13  259.23    5.70  229.12  180.00 -19.02  -0.00   0.00   0.00  292.38  180.00   66.29  180.00  1.00 
1 1 1    0   10   39 o  2  115.32    6.69  109.23  180.00  -4.45   0.00   0.00   0.00  122.70  180.00   14.84  180.00  1.00 
1 1 1    0   10   40 o 16   45.96   13.86   41.87  180.00  -0.75  -0.00   0.00   0.00   17.06  180.00   24.40    0.00  0.64 
1 1 1    0   10   41 o 18   55.82   13.00   34.78  180.00  -0.93   0.00   0.00   0.00   47.11  180.00   12.56  180.00  0.73 
1 1 1    0   10   42 f  0  155.11    5.42  184.90  180.00 -41.00  -0.00   0.00   0.00  181.75  180.00    0.00    0.00  0.00 
1 1 1    0   10   43 o 19  152.26    5.49  167.83  180.00 -11.14   0.00   0.00   0.00  141.21  180.00   22.10  360.00  1.00 
1 1 1    0   10   44 o  7  153.38    5.41  125.58    0.00   9.21  -0.00   0.00   0.00  185.68  360.00   64.59  360.00  1.00 
1 1 1    0   10   45 o  3   98.36    6.78   78.71  180.00  -4.51  -0.00   0.00   0.00  121.19  180.00   45.72  180.00  1.00 
1 1 1    0   10   46 o 16   45.05   12.77   35.59    0.00   1.15  -0.00   0.00   0.00   39.73  360.00    5.76  360.00  0.82 
1 1 1    0   10   47 f  0  101.43    6.69  118.31  180.00 -41.00   0.00   0.00   0.00  110.80  180.00    0.00    0.00  0.00 
1 1 1    0   10   48 o 14   64.53   10.20   80.95    0.00   3.48  -0.00   0.00   0.00   54.43  360.00   19.96  180.00  1.00 
1 1 1    0   10   49 o  3   21.38    9.98    6.96    0.00   0.10   0.00   0.00   0.00    2.01  180.00    8.28  180.00  0.10 
1 1 1    0   10   50 o 19   31.28   12.77   52.37  180.00  -1.00  -0.00   0.00   0.00    2.81  180.00   42.08    0.00  0.76 
1 1 1    0   10   51 o  5   21.36   10.03    3.91  180.00  -0.05   0.00   0.00   0.00    1.12  360.00    4.30  360.00  0.05 
1 1 1    0   10   52 o 10   27.70   11.63   35.56  180.00  -0.49   0.00   0.00   0.00    2.23  360.00   29.58  360.00  0.45 
1 1 1    0   11    1 o 11  549.62    7.77   61.92  270.00   0.00  17.67   0.00   0.00  534.15   90.00   30.94  270.00  1.00 
1 1 1    0   11    2 o 13  651.30    8.86  834.38  270.00   0.00 -16.62   0.00   0.00  854.75  270.00  406.89  270.00  1.00 
1 1 1    0   11    3 o  1   84.51   10.18   94.88  270.00   0.00   1.31   0.00   0.00  124.56  270.00  395.01  270.00  0.86 
1 1 1    0   11    4 o 13  576.49    8.07  487.07  270.00   0.00 -15.87   0.00   0.00  674.68  270.00  196.38  270.00  1.00 
1 1 1    0   11    5 o  2  623.17    8.57  626.00  270.00   0.00 -18.34   0.00   0.00  738.26  270.00  230.18  270.00  1.00 
1 1 1    0   11    6 o  9   78.17    9.17  683.41  270.00   0.00  -1.00   0.00   0.00  100.54   90.00  320.34   90.00  0.76 
1 1 1    0   11    7 o  1  352.69    4.97  892.62  270.00   0.00  -8.11   0.00   0.00  316.32  270.00   72.73   90.00  1.00 
1 1 1    0   11    8 o  1 1607.67   14.35 1716.35   90.00   0.00 145.33   0.00   0.00 1686.52   90.00  157.70   90.00  1.00 
1 1 1    0   11    9 o 19  628.84    6.15  494.23   90.00  -0.00  28.21   0.00   0.00  515.27   90.00  227.14  270.00  1.00 
1 1 1    0   11   10 o  9  289.75    4.21  227.05   90.00  -0.00   4.47   0.00   0.00  318.04   90.00   56.74   90.00  1.00 
1 1 1    0   11   11 o 14  383.20    4.95  310.45  270.00   0.00 -11.90   0.00   0.00  222.34  270.00  321.72   90.00  1.00 
1 1 1    0   11   12 o 17  290.17    4.98  621.10   90.00  -0.00   5.29   0.00   0.00  250.06   90.00   80.19  270.00  1.00 
1 1 1    0   11   13 o  4  669.55    9.24  775.91   90.00  -0.00  23.78   0.00   0.00  671.20   90.00    3.31   90.00  1.00 
1 1 1    0   11   14 o  5  398.53    5.52  454.02  270.00  -0.00  -9.86   0.00   0.00  317.07  270.00  162.92   90.00  1.00 
1 1 1    0   11   15 o 19  237.57    5.24  135.20  270.00   0.00  -2.14   0.00   0.00  281.46  270.00  100.72  270.00  0.97 
1 1 1    0   11   16 o 15  105.92    8.75   60.68  270.00   0.00  -0.36   0.00   0.00    4.70  270.00   63.00   90.00  0.34 
1 1 1    0   11   17 o  2  127.85    7.20  241.58   90.00   0.00   1.21   0.00   0.00   24.09   90.00  165.88  270.00  0.84 
1 1 1    0   11   18 o 15   97.86    8.23   73.90   90.00  -0.00   0.62   0.00   0.00   18.51  270.00  144.37  270.00  0.55 
1 1 1    0   11   19 o 15  334.76    4.72  235.16   90.00  -0.00   1.70   0.00   0.00  525.28   90.00  424.56   90.00  0.94 
1 1 1    0   11   20 o 16  290.43    5.51  251.13  270.00   0.00  -3.88   0.00   0.00  322.10  270.00   63.84  270.00  1.00 
1 1 1    0   11   21 o 11   79.91   12.22   70.61   90.00   0.00  -0.05   0.00   0.00    3.55   90.00   14.76   90.00  0.05 
1 1 1    0   11   22 o 11  943.85    8.79  902.17   90.00  -0.00  53.31   0.00   0.00  880.57   90.00  126.55  270.00  1.00 
1 1 1    0   11   23 o 14  298.07    4.81  190.51  270.00  -0.00  -3.57   0.00   0.00  395.26  270.00  195.33  270.00  1.00 
1 1 1    0   11   24 o  7  425.35    5.11  471.65  270.00  -0.00 -14.34   0.00   0.00  352.29  270.00  146.12   90.00  1.00 
1 1 1    0   11   25 o 18  926.96    8.68  648.55  270.00   0.00 -49.43   0.00   0.00 1165.65  270.00  477.38  270.00  1.00 
1 1 1    0   11   26 o 15  284.17    4.78  205.12   90.00   0.00   5.35   0.00   0.00  350.21   90.00  132.11   90.00  1.00 
1 1 1    0   11   27 o 14  262.60    4.82  184.60  270.00  -0.00  -3.77   0.00   0.00  356.60  270.00  188.56  270.00  1.00 
1 1 1    0   11   28 o  2   65.21   13.01   73.07   90.00  -0.00   0.25   0.00   0.00   14.15  270.00   60.44  270.00  0.25 
1 1 1    0   11   29 o 14  332.39    4.83  184.52  270.00  -0.00  -5.22   0.00   0.00  492.09  270.00  319.43  270.00  1.00 
1 1 1    0   11   30 o 11  795.15    7.71  595.76  270.00   0.00 -46.45   0.00   0.00 1023.81  270.00  457.31  270.00  1.00 
1 1 1    0   11   31 o 14  388.09    5.73  422.22  270.00   0.00 -18.76   0.00   0.00  378.21  270.00   19.76   90.00  1.00 
1 1 1    0   11   32 o 13  179.14    6.79  135.85   90.00   0.00   3.55   0.00   0.00  228.61   90.00   99.53   90.00  1.00 
1 1 1    0   11   33 o 13  164.65    6.34  154.75  270.00   0.00  -5.10   0.00   0.00  181.09  270.00   32.89  270.00  1.00 
1 1 1    0   11   34 f  0  145.38    5.93  104.92   90.00  -0.00  41.00   0.00   0.00  101.03   90.00    0.00    0.00  0.00 
1 1 1    0   11   35 o  2  112.07    7.77  113.29  270.00   0.00  -3.49   0.00   0.00  114.02  270.00    4.32  270.00  1.00 
1 1 1    0   11   36 o  3  100.57    9.07  110.99  270.00   0.00  -3.20   0.00   0.00   92.06  270.00   16.35   90.00  1.00 
1 1 1    0   11   37 o 13  213.11    5.85  184.46   90.00   0.00  11.81   0.00   0.00  244.43   90.00   62.63   90.00  1.00 
1 1 1    0   11   38 o 12  120.84    7.31   76.90  270.00   0.00  -3.04   0.00   0.00  164.69  270.00   88.80  270.00  1.00 
1 1 1    0   11   39 o  5   92.25    8.26  110.12  270.00   0.00  -3.68   0.00   0.00   75.49  270.00   33.30   90.00  1.00 
1 1 1    0   11   40 o  3  183.46    5.32  161.09   90.00   0.00  13.02   0.00   0.00  207.28   90.00   47.62   90.00  1.00 
1 1 1    0   11   41 o 19  260.96    4.78  210.45   90.00   0.00  27.49   0.00   0.00  313.44   90.00  104.96   90.00  1.00 
1 1 1    0   11   42 o  3  224.76    4.79  254.61   90.00  -0.00  25.59   0.00   0.00  199.92   90.00   49.68  270.00  1.00 
1 1 1    0   11   43 o  6  121.98    6.06  117.43   90.00  -0.00   6.36   0.00   0.00  129.96   90.00   15.96   90.00  1.00 
1 1 1    0   11   44 o 10   58.72   11.52   12.19  270.00   0.00  -0.33   0.00   0.00   26.01  270.00   14.29  270.00  0.32 
1 1 1    0   11   45 o  2   19.07    9.27    7.76   90.00   0.00   0.09   0.00   0.00    4.01  270.00   11.44  270.00  0.09 
1 1 1    0   11   46 o  9   95.72    6.89  103.24   90.00  -0.00   7.61   0.00   0.00   93.35   90.00    4.75  270.00  1.00 
1 1 1    0   11   47 o 10   81.22    8.46   58.58   90.00  -0.00   3.30   0.00   0.00  107.37   90.00   52.74   90.00  1.00 
1 1 1    0   11   48 o  1   49.21   12.75   50.14   90.00   0.00   1.58   0.00   0.00   44.49   90.00    1.38  270.00  0.92 
1 1 1    0   11   49 o  2   25.10   11.16    9.81   90.00  -0.00   0.16   0.00   0.00    0.75  270.00    9.49  270.00  0.16 
1 1 1    0   11   50 o  4   17.40    8.71   25.48  270.00  -0.00  -0.29   0.00   0.00   11.90   90.00   33.50   90.00  0.28 
1 1 1    0   11   51 o 13  162.67    6.07  159.77   90.00  -0.00  15.32   0.00   0.00  196.88   90.00   68.41   90.00  1.00 
1 1 1    0   11   52 o 15   76.67    9.48   94.68  270.00   0.00  -3.61   0.00   0.00   81.18  270.00    9.24  270.00  1.00 
1 1 1    0   12    0 o 11  364.09    6.35  747.24    0.00   3.58  -0.00   0.00   0.00  388.77  360.00   50.50  360.00  1.00 
1 1 1    0   12    1 o 19  573.73    5.77  332.73  180.00 -11.76   0.00   0.00   0.00  794.40  180.00  441.35  180.00  1.00 
1 1 1    0   12    2 o  5  390.81    4.59  477.72  180.00  -8.77  -0.00   0.00   0.00  396.36  180.00   11.10  180.00  1.00 
1 1 1    0   12    3 o  8  100.64    6.47   94.63  180.00  -1.04  -0.00   0.00   0.00   20.19    0.00  196.73    0.00  0.78 
1 1 1    0   12    4 o 17  118.59    5.67  132.48  180.00  -0.12  -0.00   0.00   0.00   11.44  180.00    6.35    0.00  0.12 
1 1 1    0   12    5 o 17  524.40    5.42  586.85    0.00   6.45  -0.00   0.00   0.00  840.59  360.00  632.38  360.00  1.00 
1 1 1    0   12    6 o  8  272.76    4.22  189.88  180.00   2.29  -0.00   0.00   0.00  393.62  360.00  252.77  360.00  0.98 
1 1 1    0   12    7 o  4   96.29    6.92  484.07    0.00  -0.27  -0.00   0.00   0.00    4.07  180.00   42.60    0.00  0.26 
1 1 1    0   12    8 o  1  464.57    5.07  400.48  180.00 -12.97  -0.00   0.00   0.00  465.44  180.00    1.73  180.00  1.00 
1 1 1    0   12    9 o  8  415.16    5.55  507.18    0.00  12.42   0.00   0.00   0.00  319.33    0.00  191.67  180.00  1.00 
1 1 1    0   12   10 o  9  490.47    7.45   85.28  360.00  10.26  -0.00   0.00   0.00  612.30  360.00  243.67  360.00  1.00 
1 1 1    0   12   11 o 17  344.94    6.41  334.22  360.00   6.37  -0.00   0.00   0.00  354.47  360.00   19.07  360.00  1.00 
1 1 1    0   12   12 o  5  578.48    6.78  668.33  360.00  19.19  -0.00   0.00   0.00  535.47  360.00   86.02  180.00  1.00 
1 1 1    0   12   13 o  3  732.83    8.11  531.75    0.00  28.20   0.00   0.00   0.00  721.20    0.00   23.26  180.00  1.00 
1 1 1    0   12   14 o  5  468.59    5.18  189.41  180.00  -9.49  -0.00   0.00   0.00  533.40  180.00  129.62  180.00  1.00 
1 1 1    0   12   15 o  7  264.92    4.60  362.21    0.00   3.37   0.00   0.00   0.00  273.30    0.00   18.01    0.00  1.00 
1 1 1    0   12   16 o  8  221.95    5.65  131.61    0.00   2.09   0.00   0.00   0.00  242.07    0.00   53.73    0.00  0.97 
1 1 1    0   12   17 o  4  460.48    6.00  280.63  360.00   8.51  -0.00   0.00   0.00  551.90  360.00  182.85  360.00  1.00 
1 1 1    0   12   18 o  5  461.74    5.25  496.00    0.00  13.00   0.00   0.00   0.00  363.38    0.00  196.73  180.00  1.00 
1 1 1    0   12   19 o  8  439.35    5.15  499.95    0.00  13.74   0.00   0.00   0.00  264.88    0.00  348.94  180.00  1.00 
1 1 1    0   12   20 o  4  805.37    8.89  580.12  180.00 -25.92  -0.00   0.00   0.00 1001.32  180.00  391.90  180.00  1.00 
1 1 1    0   12   21 o  5  852.67    8.64  577.05  180.00 -31.40  -0.00   0.00   0.00 1035.95  180.00  366.56  180.00  1.00 
1 1 1    0   12   22 o  1  196.65    5.48   67.06    0.00   1.80   0.00   0.00   0.00  213.66    0.00   55.14    0.00  0.95 
1 1 1    0   12   23 o 16  626.74    6.39  588.08  180.00 -27.90   0.00   0.00   0.00  553.00  180.00  147.49  360.00  1.00 
1 1 1    0   12   24 o 19  487.57    5.52  511.41  180.00 -18.98   0.00   0.00   0.00  436.09  180.00  102.95  360.00  1.00 
1 1 1    0   12   25 o  8  367.67    4.91  312.24  180.00 -11.31  -0.00   0.00   0.00  367.82  180.00    0.29  180.00  1.00 
1 1 1    0   12   26 o  7  168.61    5.74  183.53  180.00  -2.48  -0.00   0.00   0.00  161.25  180.00   10.00    0.00  0.99 
1 1 1    0   12   27 o 16  242.09    5.01   68.50  180.00  -1.76   0.00   0.00   0.00  370.75  180.00  285.02  180.00  0.94 
1 1 1    0   12   28 o  6  350.11    4.91  328.23  180.00  -9.53  -0.00   0.00   0.00  379.85  180.00   59.48  180.00  1.00 
1 1 1    0   12   29 o 10  679.49    6.82  682.23  180.00 -42.07   0.00   0.00   0.00  710.05  180.00   61.11  180.00  1.00 
1 1 1    0   12   30 o 16  307.48    5.42  219.41  180.00  -6.94  -0.00   0.00   0.00  408.58  180.00  202.22  180.00  1.00 
1 1 1    0   12   31 f  0  488.87    6.50  342.44  180.00 -41.00  -0.00   0.00   0.00  323.77  180.00    0.00    0.00  0.00 
1 1 1    0   12   32 o  6   96.47    9.87  108.62    0.00   1.69   0.00   0.00   0.00   76.61    0.00   26.92  180.00  0.93 
1 1 1    0   12   33 o 15  358.68    5.00  376.64  180.00 -28.57  -0.00   0.00   0.00  355.92  180.00    5.53    0.00  1.00 
1 1 1    0   12   34 o 19   59.06   14.21   61.76    0.00   0.86   0.00   0.00   0.00   22.80    0.00   36.79  180.00  0.70 
1 1 1    0   12   35 o  9  268.42    5.43  255.72  180.00 -19.53  -0.00   0.00   0.00  288.55  180.00   40.26  180.00  1.00 
1 1 1    0   12   36 o 12  289.95    5.68  300.33  180.00 -25.58  -0.00   0.00   0.00  285.67  180.00    8.55    0.00  1.00 
1 1 1    0   12   37 o 12  103.71    8.88   99.79  180.00  -3.15   0.00   0.00   0.00  108.22  180.00    9.79  180.00  1.00 
1 1 1    0   12   38 o 11  103.02    7.34  137.32  360.00   4.77  -0.00   0.00   0.00   70.45  360.00   65.11  180.00  1.00 
1 1 1    0   12   39 o  7  215.15    4.98  207.18    0.00  17.28   0.00   0.00   0.00  225.43    0.00   20.56    0.00  1.00 
1 1 1    0   12   40 o  8   22.68   10.70   47.09    0.00   0.48  -0.00   0.00   0.00   26.46  180.00   73.17  180.00  0.45 
1 1 1    0   12   41 o 11   93.29    8.31   94.74  180.00  -4.18  -0.00   0.00   0.00   92.93  180.00    0.63    0.00  1.00 
1 1 1    0   12   42 o 13   64.24   12.77   59.87    0.00   1.57   0.00   0.00   0.00   59.32    0.00    0.81    0.00  0.92 
1 1 1    0   12   43 o  4   31.22   12.52    2.63  180.00  -0.04  -0.00   0.00   0.00    0.34    0.00    2.89    0.00  0.04 
1 1 1    0   12   44 o 11  133.55    5.61   78.91  180.00  -5.43  -0.00   0.00   0.00  191.29  180.00  115.50  180.00  1.00 
1 1 1    0   12   45 o 16   29.10   11.87   18.42    0.00   0.34   0.00   0.00   0.00    1.48    0.00   16.15  180.00  0.33 
1 1 1    0   12   46 o  8   92.41    7.86  107.98  360.00   7.42  -0.00   0.00   0.00   82.71  360.00   19.41  180.00  1.00 
1 1 1    0   12   47 o 17  189.47    6.00  163.12    0.00  21.57   0.00   0.00   0.00  227.57    0.00   76.20    0.00  1.00 
1 1 1    0   12   48 o 12   37.88   13.11   55.19  180.00  -1.33  -0.00   0.00   0.00   15.58  180.00   34.69    0.00  0.87 
1 1 1    0   12   49 o 10  108.39    9.60  151.85  180.00 -10.87   0.00   0.00   0.00   83.09  180.00   50.59  360.00  1.00 
1 1 1    0   12   50 o 19   34.66   13.72   42.42    0.00   0.86   0.00   0.00   0.00   12.73    0.00   22.81  180.00  0.70 
1 1 1    0   12   51 o  3   27.22   11.92   72.35  360.00   1.05  -0.00   0.00   0.00   14.95  180.00   72.38  180.00  0.78 
1 1 1    0   12   52 o  3   21.85   10.20   54.52    0.00   0.57   0.00   0.00   0.00   18.34  180.00   59.22  180.00  0.52 
1 1 1    0   13    1 o  5  244.08    4.35  109.32  270.00  -0.00   0.24   0.00   0.00   98.64   90.00   81.98   90.00  0.24 
1 1 1    0   13    2 o 15   84.95    8.42  209.84  270.00  -0.00  -0.48   0.00   0.00   19.59   90.00  114.79   90.00  0.45 
1 1 1    0   13    3 o  3  108.72    6.29   25.66  270.00  -0.00   1.15   0.00   0.00    0.16  270.00  178.24  270.00  0.82 
1 1 1    0   13    4 o  7   43.75   14.76  370.82   90.00   0.00  -0.01   0.00   0.00    2.05   90.00    4.69   90.00  0.01 
1 1 1    0   13    5 o  4  634.21    7.28  771.17   90.00   0.00  29.03   0.00   0.00  506.71   90.00  255.00  270.00  1.00 
1 1 1    0   13    6 o  2  395.94    6.75  160.43   90.00  -0.00   5.99   0.00   0.00  541.50   90.00  291.12   90.00  1.00 
1 1 1    0   13    7 o  4   34.48   14.71  187.45  270.00  -0.00  -0.17   0.00   0.00   72.78   90.00  157.19   90.00  0.17 
1 1 1    0   13    8 o  9  753.42   10.22  410.04  270.00   0.00 -35.20   0.00   0.00  693.89  270.00  119.07   90.00  1.00 
1 1 1    0   13    9 o  3  477.66    6.06  440.38   90.00   0.00  10.76   0.00   0.00  554.80   90.00  154.26   90.00  1.00 
1 1 1    0   13   10 o  2  326.10    5.26  554.41  270.00   0.00  -4.81   0.00   0.00  382.93  270.00  113.75  270.00  1.00 
1 1 1    0   13   11 o  4  740.19    7.12  845.36   90.00  -0.00  27.57   0.00   0.00  780.05   90.00   79.72   90.00  1.00 
1 1 1    0   13   12 o  3   76.08   10.44  171.97  270.00   0.00  -0.86   0.00   0.00  114.06   90.00  334.31   90.00  0.70 
1 1 1    0   13   13 o  8  226.00    4.77  290.70   90.00   0.00   2.05   0.00   0.00  256.98   90.00   76.80   90.00  0.97 
1 1 1    0   13   14 o 13  623.85    6.28  714.56  270.00   0.00 -15.50   0.00   0.00  747.61  270.00  247.51  270.00  1.00 
1 1 1    0   13   15 o 10  206.10    4.99   41.65   90.00   0.00   2.04   0.00   0.00  199.73   90.00    0.83   90.00  0.97 
1 1 1    0   13   16 o 10  614.38    7.20  527.93   90.00   0.00  17.06   0.00   0.00  673.23   90.00  117.70   90.00  1.00 
1 1 1    0   13   17 o  6  872.17    8.79  777.73  270.00   0.00 -33.50   0.00   0.00  977.38  270.00  210.43  270.00  1.00 
1 1 1    0   13   18 o 11  362.77    4.90  380.31   90.00  -0.00   6.22   0.00   0.00  385.51   90.00   45.47   90.00  1.00 
1 1 1    0   13   19 o  4  510.94    5.63  328.04  270.00  -0.00 -10.06   0.00   0.00  645.13  270.00  268.40  270.00  1.00 
1 1 1    0   13   20 o  2  160.84    7.39   96.26   90.00   0.00   0.60   0.00   0.00  104.43   90.00   35.23   90.00  0.54 
1 1 1    0   13   21 o  3  168.30    6.45  216.44  270.00   0.00  -2.42   0.00   0.00   76.88  270.00  177.58   90.00  0.98 
1 1 1    0   13   22 o 11  284.51    5.02  277.55   90.00  -0.00   7.72   0.00   0.00  121.05   90.00  326.91  270.00  1.00 
1 1 1    0   13   23 o  2   59.77   14.92   27.98   90.00  -0.00   0.14   0.00   0.00   17.74  270.00   51.68  270.00  0.14 
1 1 1    0   13   24 o  3   54.10   15.09  103.84   90.00  -0.00   0.73   0.00   0.00  109.29  270.00  286.28  270.00  0.63 
1 1 1    0   13   25 o  2  256.26    5.04  325.14   90.00  -0.00   6.54   0.00   0.00  217.23   90.00   78.07  270.00  1.00 
1 1 1    0   13   26 o  1  185.26    5.49  345.99  270.00  -0.00  -5.35   0.00   0.00   32.39  270.00  305.74   90.00  1.00 
1 1 1    0   13   27 o  3  267.04    4.92  232.14  270.00   0.00  -5.01   0.00   0.00  312.01  270.00   90.00  270.00  1.00 
1 1 1    0   13   28 o 12  191.05    5.74  286.81  270.00   0.00  -4.73   0.00   0.00  105.29  270.00  171.46   90.00  1.00 
1 1 1    0   13   29 o  7  245.77    5.60  406.19   90.00   0.00   9.51   0.00   0.00  109.15   90.00  273.25  270.00  1.00 
1 1 1    0   13   30 o 14  718.57    8.29  718.73   90.00  -0.00  56.59   0.00   0.00  760.72   90.00   84.30   90.00  1.00 
1 1 1    0   13   31 o 11  435.09    6.82  246.68   90.00  -0.00  14.80   0.00   0.00  636.19   90.00  402.20   90.00  1.00 
1 1 1    0   13   32 o  5   82.68   10.81   67.54  270.00  -0.00  -1.02   0.00   0.00   62.45  270.00    2.11   90.00  0.77 
1 1 1    0   13   33 o 18   87.10   10.35   22.15   90.00   0.00   0.42   0.00   0.00   48.47   90.00   27.16   90.00  0.40 
1 1 1    0   13   34 o  2  350.87    5.63  366.61   90.00  -0.00  33.88   0.00   0.00  347.30   90.00    7.14  270.00  1.00 
1 1 1    0   13   35 o 15  263.16    5.70  257.63   90.00  -0.00  19.50   0.00   0.00  275.37   90.00   24.41   90.00  1.00 
1 1 1    0   13   36 o 12  136.46    7.35  121.90  270.00  -0.00  -4.91   0.00   0.00  153.09  270.00   33.28  270.00  1.00 
1 1 1    0   13   37 o  9  405.78    5.45  346.49  270.00   0.00 -44.84   0.00   0.00  469.69  270.00  127.83  270.00  1.00 
1 1 1    0   13   38 o 18   53.50   13.91  112.80   90.00  -0.00   2.01   0.00   0.00    8.17  270.00  119.55  270.00  0.96 
1 1 1    0   13   39 o  1   53.79   14.09   74.10   90.00  -0.00   1.53   0.00   0.00   24.56   90.00   48.78  270.00  0.91 
1 1 1    0   13   40 o 18   71.76   11.11   79.59  270.00  -0.00  -2.73   0.00   0.00   63.27  270.00   15.75   90.00  0.99 
1 1 1    0   13   41 o 11   33.39   13.21   70.43  270.00   0.00  -1.03   0.00   0.00   17.78   90.00   87.12   90.00  0.77 
1 1 1    0   13   42 o  1   80.57    8.77   59.17   90.00   0.00   2.01   0.00   0.00   97.76   90.00   40.10   90.00  0.96 
1 1 1    0   13   43 o  1   33.44   12.86   86.28   90.00  -0.00   1.27   0.00   0.00   26.20  270.00  109.53  270.00  0.85 
1 1 1    0   13   44 o 15   53.45   12.46   40.18   90.00  -0.00   1.11   0.00   0.00   47.53   90.00    8.97   90.00  0.81 
1 1 1    0   13   45 o  9   78.56    8.92  121.21  270.00  -0.00  -6.96   0.00   0.00   41.23  270.00   74.67   90.00  1.00 
1 1 1    0   13   46 o 13  165.88    5.94  175.72  270.00   0.00 -21.61   0.00   0.00  166.46  270.00    1.16  270.00  1.00 
1 1 1    0   13   47 o  8   22.37   10.51   40.58   90.00   0.00   0.60   0.00   0.00   13.42  270.00   50.89  270.00  0.54 
1 1 1    0   13   48 o  5   52.29   12.87   50.34   90.00   0.00   1.68   0.00   0.00   51.99   90.00    6.37   90.00  0.93 
1 1 1    0   13   49 o  2   35.41   13.59   10.13   90.00  -0.00   0.22   0.00   0.00    6.46   90.00    2.35  270.00  0.22 
1 1 1    0   13   50 o  7   89.46   10.72   75.03   90.00  -0.00   4.00   0.00   0.00  116.78   90.00   54.77   90.00  1.00 
1 1 1    0   13   51 o  3  158.16    6.34  152.80  270.00   0.00 -13.32   0.00   0.00  196.72  270.00   77.13  270.00  1.00 
1 1 1    0   14    0 o  2   44.70   18.22  390.14    0.00   0.54   0.00   0.00   0.00  362.92  180.00  770.22  180.00  0.50 
1 1 1    0   14    1 o  1  954.00   12.57  888.28    0.00  51.83   0.00   0.00   0.00 1000.66    0.00   93.32    0.00  1.00 
1 1 1    0   14    2 o 19  710.42    9.82  930.50    0.00  23.12  -0.00   0.00   0.00  880.34  360.00  339.85  360.00  1.00 
1 1 1    0   14    3 o 17  140.04    8.07   19.80  180.00  -1.63  -0.00   0.00   0.00   66.37  180.00  126.49    0.00  0.93 
1 1 1    0   14    4 o 15   47.27   16.55   33.73  180.00   0.51   0.00   0.00   0.00  139.92  180.00  324.46  180.00  0.47 
1 1 1    0   14    5 o 17  636.05    7.33  800.60    0.00  23.43  -0.00   0.00   0.00  644.23  360.00   16.38  360.00  1.00 
1 1 1    0   14    6 f  0  303.54    5.22  760.47  180.00 -41.00  -0.00   0.00   0.00  372.48  180.00    0.00    0.00  0.00 
1 1 1    0   14    7 o 18  757.82    7.78 1420.98    0.00  36.96  -0.00   0.00   0.00  652.52  360.00  210.59  180.00  1.00 
1 1 1    0   14    8 o  4  477.27    5.30  499.16    0.00  10.38  -0.00   0.00   0.00  561.90  360.00  169.26  360.00  1.00 
1 1 1    0   14    9 o 15 1052.86    9.68 1033.92  180.00 -63.16  -0.00   0.00   0.00  992.98  180.00  119.77    0.00  1.00 
1 1 1    0   14   10 o  1  168.15    5.35  227.84  180.00  -0.41  -0.00   0.00   0.00   85.24  180.00   38.52  180.00  0.39 
1 1 1    0   14   11 o  5  338.33    4.73  101.83  180.00  -8.11   0.00   0.00   0.00  210.62  180.00  255.43  360.00  1.00 
1 1 1    0   14   12 o  5  104.74    7.82  206.51    0.00   0.38   0.00   0.00   0.00    3.39    0.00   69.78  180.00  0.37 
1 1 1    0   14   13 o 13  736.83    7.15  557.48  180.00 -22.53  -0.00   0.00   0.00  858.02  180.00  242.36  180.00  1.00 
1 1 1    0   14   14 o 13  923.99    8.63 1092.40    0.00  41.43   0.00   0.00   0.00  946.91    0.00   45.83    0.00  1.00 
1 1 1    0   14   15 o 19  449.02    5.23  572.37    0.00   9.93   0.00   0.00   0.00  455.75    0.00   13.46    0.00  1.00 
1 1 1    0   14   16 o 11  126.80    8.30   13.67  180.00  -0.97  -0.00   0.00   0.00   37.31  180.00  114.72    0.00  0.75 
1 1 1    0   14   17 o 19  217.80    5.52  120.69  180.00  -1.39  -0.00   0.00   0.00  257.88  180.00  131.33  180.00  0.88 
1 1 1    0   14   18 o 16  130.20    7.12  131.22    0.00   0.04   0.00   0.00   0.00    4.00    0.00    1.31  180.00  0.04 
1 1 1    0   14   19 o 16  321.06    4.93  365.25  180.00  -6.02   0.00   0.00   0.00  293.21  180.00   55.69  360.00  1.00 
1 1 1    0   14   20 o 15  738.07    8.37  382.54  180.00 -20.69  -0.00   0.00   0.00  973.10  180.00  470.06  180.00  1.00 
1 1 1    0   14   21 o  3  702.88    7.48  738.80    0.00  31.22   0.00   0.00   0.00  643.51    0.00  118.72  180.00  1.00 
1 1 1    0   14   22 o  8  298.47    5.07  399.17    0.00   7.11  -0.00   0.00   0.00  231.09  360.00  134.77  180.00  1.00 
1 1 1    0   14   23 f  0  157.71    6.28  245.76  180.00 -41.00  -0.00   0.00   0.00  292.96  180.00    0.00    0.00  0.00 
1 1 1    0   14   24 o 13  473.72    5.53  367.45  360.00  15.88  -0.00   0.00   0.00  552.67  360.00  157.91  360.00  1.00 
1 1 1    0   14   25 o  6   95.53    9.00   99.11  360.00   0.73  -0.00   0.00   0.00   29.61  360.00   59.32  180.00  0.62 
1 1 1    0   14   26 o  7  198.30    5.44  204.27  360.00   3.37  -0.00   0.00   0.00  195.58  360.00    4.49  180.00  1.00 
1 1 1    0   14   27 o  6  458.21    6.20  376.66    0.00  13.87   0.00   0.00   0.00  558.55    0.00  200.69    0.00  1.00 
1 1 1    0   14   28 o 16  516.39    6.57  478.86  180.00 -22.26  -0.00   0.00   0.00  577.84  180.00  122.90  180.00  1.00 
1 1 1    0   14   29 o 18  286.85    5.89  156.66    0.00   4.57   0.00   0.00   0.00  425.81    0.00  278.05    0.00  1.00 
1 1 1    0   14   30 o  2  291.63    5.84  344.67    0.00  12.21  -0.00   0.00   0.00  257.70  360.00   67.85  180.00  1.00 
1 1 1    0   14   31 o  9  137.81    6.29  103.64  360.00   2.22  -0.00   0.00   0.00  170.56  360.00   71.91  360.00  0.98 
1 1 1    0   14   32 o  1   18.20    9.19   59.69  180.00  -0.22   0.00   0.00   0.00   49.29  360.00  106.52  360.00  0.22 
1 1 1    0   14   33 o  6  116.27    8.01  159.64    0.00   4.40   0.00   0.00   0.00   78.61    0.00   75.26  180.00  1.00 
1 1 1    0   14   34 o  8  289.52    5.72  285.86  180.00 -23.36  -0.00   0.00   0.00  302.02  180.00   25.00  180.00  1.00 
1 1 1    0   14   35 o  7  100.11    9.10   55.20  180.00  -1.59  -0.00   0.00   0.00  130.16  180.00   76.21  180.00  0.92 
1 1 1    0   14   36 o 17  216.87    5.05  222.90    0.00  14.59   0.00   0.00   0.00  213.94    0.00    5.86  180.00  1.00 
1 1 1    0   14   37 o  7  208.15    5.12  235.37  360.00  16.22  -0.00   0.00   0.00  183.99  360.00   48.31  180.00  1.00 
1 1 1    0   14   38 o 16   99.81    7.72  179.97  360.00   6.53  -0.00   0.00   0.00   21.83  360.00  155.95  180.00  1.00 
1 1 1    0   14   39 o  1   47.20   14.38   31.04  360.00   0.60  -0.00   0.00   0.00   19.64  360.00   11.13  180.00  0.53 
1 1 1    0   14   40 o 11  211.32    5.19  195.47  180.00 -20.74   0.00   0.00   0.00  228.91  180.00   35.18  180.00  1.00 
1 1 1    0   14   41 o 15  111.55    7.13  119.62    0.00   5.94   0.00   0.00   0.00  105.75    0.00   11.60  180.00  1.00 
1 1 1    0   14   42 o  5   56.96   12.81   99.58  180.00  -2.36  -0.00   0.00   0.00   15.18  180.00   81.56    0.00  0.98 
1 1 1    0   14   43 o 18   19.80    9.59   24.56  180.00  -0.23  -0.00   0.00   0.00   14.76    0.00   38.41    0.00  0.22 
1 1 1    0   14   44 o 13  197.27    5.08  186.01    0.00  22.34   0.00   0.00   0.00  216.24    0.00   37.94    0.00  1.00 
1 1 1    0   14   45 o  1   23.57   10.69   20.93  180.00  -0.36  -0.00   0.00   0.00    3.47    0.00   23.42    0.00  0.35 
1 1 1    0   14   46 f  0   26.20   11.53   43.11  180.00  -0.76  -0.00   0.00   0.00   40.32  180.00    0.00    0.00  0.00 
1 1 1    0   14   47 o 15   23.71   10.97   26.38  360.00   0.41  -0.00   0.00   0.00    5.73  180.00   29.95  180.00  0.39 
1 1 1    0   14   48 o  3   66.52   10.55   36.98  360.00   1.63  -0.00   0.00   0.00   89.99  360.00   56.74  360.00  0.93 
1 1 1    0   14   49 o 13   69.87   12.76   84.10    0.00   3.60   0.00   0.00   0.00   67.44    0.00    4.66  180.00  1.00 
1 1 1    0   14   50 o 13   37.08   13.60   19.86  180.00  -0.40  -0.00   0.00   0.00   12.22  180.00    3.95    0.00  0.38 
1 1 1    0   14   51 o 11   20.06    9.50   24.73  180.00  -0.25   0.00   0.00   0.00    9.05  360.00   28.11  360.00  0.25 
1 1 1    0   15    1 o  6  375.53    4.86  481.82  270.00  -0.00  -7.30   0.00   0.00  417.10  270.00   83.15  270.00  1.00 
1 1 1    0   15    2 o  3  500.60    5.49  758.43  270.00  -0.00 -19.40   0.00   0.00  332.02  270.00  337.17   90.00  1.00 
1 1 1    0   15    3 o 18 1223.02   11.14 1113.81   90.00  -0.00  71.22   0.00   0.00 1427.36   90.00  408.67   90.00  1.00 
1 1 1    0   15    4 o  4  335.22    4.71  286.59  270.00   0.00  -2.67   0.00   0.00  523.89  270.00  383.70  270.00  0.99 
1 1 1    0   15    5 o  1 1323.41   11.98 1420.04  270.00  -0.00 -92.39   0.00   0.00 1394.62  270.00  142.40  270.00  1.00 
1 1 1    0   15    6 o 10  580.27    6.01  662.39  270.00  -0.00 -18.88   0.00   0.00  571.16  270.00   18.22   90.00  1.00 
1 1 1    0   15    7 o  3 1124.31   10.30  916.77  270.00   0.00 -52.61   0.00   0.00 1382.50  270.00  516.39  270.00  1.00 
1 1 1    0   15    8 o  5  343.99    4.80  314.97  270.00   0.00  -6.08   0.00   0.00  355.73  270.00   23.50  270.00  1.00 
1 1 1    0   15    9 o 15   92.30    8.52  123.22   90.00   0.00   0.49   0.00   0.00   18.12  270.00  119.51  270.00  0.45 
1 1 1    0   15   10 o  5  506.99    5.54  315.80   90.00  -0.00  11.25   0.00   0.00  578.01   90.00  142.04   90.00  1.00 
1 1 1    0   15   11 o 19  433.60    5.19  620.60   90.00  -0.00  13.98   0.00   0.00  218.53   90.00  430.15  270.00  1.00 
1 1 1    0   15   12 o  7  218.32    5.10  218.49  270.00   0.00  -3.45   0.00   0.00  118.63  270.00  198.49   90.00  1.00 
1 1 1    0   15   13 o 10  972.11    9.06  784.67  270.00   0.00 -42.46   0.00   0.00 1066.35  270.00  188.49  270.00  1.00 
1 1 1    0   15   14 o 19  799.15    7.67  662.63   90.00  -0.00  23.77   0.00   0.00 1002.68   90.00  407.07   90.00  1.00 
1 1 1    0   15   15 o 18  288.35    4.91  297.09  270.00  -0.00  -5.03   0.00   0.00  229.15  270.00  118.35   90.00  1.00 
1 1 1    0   15   16 o 13   56.28   16.91   38.58   90.00  -0.00   0.01   0.00   0.00    1.51  270.00    3.72  270.00  0.01 
1 1 1    0   15   17 o  9  224.83    5.66  482.62   90.00  -0.00   5.38   0.00   0.00   15.05  270.00  479.74  270.00  1.00 
1 1 1    0   15   18 o 12  264.80    5.14   83.02  270.00   0.00   0.35   0.00   0.00  152.53   90.00  127.91   90.00  0.33 
1 1 1    0   15   19 o  4  111.97    8.52   20.17   90.00  -0.00  -0.65   0.00   0.00   22.88  270.00   82.51   90.00  0.57 
1 1 1    0   15   20 o  7   72.06   16.72  129.07   90.00  -0.00   0.45   0.00   0.00   49.63  270.00  160.42  270.00  0.42 
1 1 1    0   15   21 o 17   72.37   13.97   91.03   90.00  -0.00   0.04   0.00   0.00    3.18  270.00   12.32  270.00  0.04 
1 1 1    0   15   22 o 15 1386.75   12.60 1249.23  270.00   0.00 -119.46   0.00   0.00 1540.99  270.00  308.47  270.00  1.00 
1 1 1    0   15   23 o  1  537.85    5.91  382.71  270.00   0.00 -16.87   0.00   0.00  685.64  270.00  295.60  270.00  1.00 
1 1 1    0   15   24 o  5  392.52    5.17  235.30  270.00   0.00  -7.94   0.00   0.00  550.22  270.00  315.40  270.00  1.00 
1 1 1    0   15   25 o  2  539.12    5.92  430.68  270.00   0.00 -20.78   0.00   0.00  625.95  270.00  173.66  270.00  1.00 
1 1 1    0   15   26 o  5  202.78    6.01  118.25   90.00   0.00   1.67   0.00   0.00  280.10   90.00  182.14   90.00  0.93 
1 1 1    0   15   27 o 10   36.60   14.45   42.38   90.00   0.00   0.15   0.00   0.00   35.40  270.00   81.69  270.00  0.15 
1 1 1    0   15   28 o  9  103.42    9.95   89.99   90.00  -0.00   0.86   0.00   0.00   61.39   90.00   21.00  270.00  0.70 
1 1 1    0   15   29 o 16  149.26    7.50   79.24   90.00  -0.00   1.29   0.00   0.00  182.11   90.00  107.54   90.00  0.86 
1 1 1    0   15   30 o  7  292.24    5.05  316.68  270.00  -0.00 -12.63   0.00   0.00  284.20  270.00   16.08   90.00  1.00 
1 1 1    0   15   31 o 10  226.66    5.75  160.09   90.00  -0.00   6.53   0.00   0.00  300.38   90.00  147.43   90.00  1.00 
1 1 1    0   15   32 o  2  400.25    5.94  339.78  270.00   0.00 -29.90   0.00   0.00  473.93  270.00  147.36  270.00  1.00 
1 1 1    0   15   33 o  3  327.48    5.84  229.46  270.00   0.00 -19.31   0.00   0.00  433.27  270.00  211.58  270.00  1.00 
1 1 1    0   15   34 o  5   29.86   13.64  116.55  270.00   0.00  -0.95   0.00   0.00   69.10   90.00  182.47   90.00  0.74 
1 1 1    0   15   35 o 12  261.15    4.92  184.56  270.00   0.00 -14.28   0.00   0.00  341.22  270.00  160.13  270.00  1.00 
1 1 1    0   15   36 o  8  122.16    6.75  136.52  270.00   0.00  -5.19   0.00   0.00  109.62  270.00   25.06   90.00  1.00 
1 1 1    0   15   37 o  8   16.35    8.31   10.63   90.00   0.00   0.06   0.00   0.00    8.56  270.00   19.05  270.00  0.06 
1 1 1    0   15   38 o  7  192.50    5.96  181.66  270.00   0.00 -13.70   0.00   0.00  205.33  270.00   25.66  270.00  1.00 
1 1 1    0   15   39 o  6  203.94    5.23  148.57  270.00   0.00 -14.34   0.00   0.00  260.47  270.00  113.07  270.00  1.00 
1 1 1    0   15   40 o  7  168.27    5.50  136.18  270.00   0.00 -11.01   0.00   0.00  202.09  270.00   67.63  270.00  1.00 
1 1 1    0   15   41 o  3  113.94    6.76   90.36  270.00   0.00  -4.42   0.00   0.00  139.51  270.00   51.20  270.00  1.00 
1 1 1    0   15   42 o 13  156.56    5.60  167.84  270.00   0.00 -11.98   0.00   0.00  150.56  270.00   12.00   90.00  1.00 
1 1 1    0   15   43 o 11  124.07    6.44  172.47   90.00   0.00  10.86   0.00   0.00   82.43   90.00   83.27  270.00  1.00 
1 1 1    0   15   44 o  6   33.00   12.92   54.57   90.00   0.00   1.11   0.00   0.00    0.72   90.00   51.53  270.00  0.80 
1 1 1    0   15   45 o 13   38.65   13.30   41.43  270.00   0.00  -1.10   0.00   0.00   22.63  270.00   16.61   90.00  0.80 
1 1 1    0   15   46 o  7   63.29   15.78  101.99   90.00  -0.00   3.91   0.00   0.00   31.66   90.00   63.16  270.00  1.00 
1 1 1    0   15   47 o 14   49.98   13.61   53.16  270.00  -0.00  -1.67   0.00   0.00   44.64  270.00    3.89   90.00  0.93 
1 1 1    0   15   48 o  6   14.92    7.64   44.20  270.00   0.00  -0.45   0.00   0.00   26.59   90.00   65.76   90.00  0.42 
1 1 1    0   15   49 o 10   98.47    9.37  127.38  270.00   0.00  -8.00   0.00   0.00   89.36  270.00   18.21   90.00  1.00 
1 1 1    0   15   50 o 14   19.13    9.38   21.33  270.00   0.00  -0.23   0.00   0.00    8.45   90.00   25.54   90.00  0.23 
1 1 1    0   15   51 o  1   45.86   12.40   65.68   90.00   0.00   1.43   0.00   0.00   32.02   90.00   17.76  270.00  0.89 
1 1 1    0   16    0 f  0  186.34    7.69  323.04    0.00   1.38  -0.00   0.00   0.00  265.92  360.00    0.00    0.00  0.00 
1 1 1    0   16    1 o 16  357.11    4.87  373.63  360.00   5.08   0.00   0.00   0.00  457.70    0.00  201.24    0.00  1.00 
1 1 1    0   16    2 o  7  986.71    9.19  630.03    0.00  40.62   0.00   0.00   0.00 1225.92    0.00  478.41    0.00  1.00 
1 1 1    0   16    3 o 12  135.70    6.38  303.14    0.00   1.45  -0.00   0.00   0.00   48.13  360.00  146.84  180.00  0.90 
1 1 1    0   16    4 o 17 1047.38    9.68 1396.12  180.00 -68.22  -0.00   0.00   0.00  891.66  180.00  311.43    0.00  1.00 
1 1 1    0   16    5 o 16 1342.50   12.16 1223.56  180.00 -91.09  -0.00   0.00   0.00 1412.90  180.00  140.79  180.00  1.00 
1 1 1    0   16    6 o 11  156.65    5.90  316.15  180.00  -0.40  -0.00   0.00   0.00   71.19  180.00   22.58  180.00  0.38 
1 1 1    0   16    7 o  9  161.42    5.84   24.69    0.00  -1.73  -0.00   0.00   0.00   97.53  180.00  107.98    0.00  0.94 
1 1 1    0   16    8 o 10  667.41    6.68  647.65    0.00  21.07   0.00   0.00   0.00  717.01    0.00   99.20    0.00  1.00 
1 1 1    0   16    9 o  5  266.62    4.88  356.79  360.00   5.19  -0.00   0.00   0.00  144.87  360.00  243.46  180.00  1.00 
1 1 1    0   16   10 o 12  415.85    5.17   91.70    0.00   5.72   0.00   0.00   0.00  555.06    0.00  278.45    0.00  1.00 
1 1 1    0   16   11 o 15  207.09    5.42  348.93    0.00   2.82  -0.00   0.00   0.00  137.75  360.00  135.74  180.00  0.99 
1 1 1    0   16   12 o  8 1081.95    9.98 1074.50  180.00 -57.83  -0.00   0.00   0.00 1089.47  180.00   15.03  180.00  1.00 
1 1 1    0   16   13 o 10  475.34    5.47  328.68    0.00  11.51   0.00   0.00   0.00  466.87    0.00   16.94  180.00  1.00 
1 1 1    0   16   14 o 11  142.36    6.65  144.56  180.00  -0.66  -0.00   0.00   0.00   72.22  180.00   20.26    0.00  0.58 
1 1 1    0   16   15 o 13 1486.57   13.41 1307.42    0.00  97.45   0.00   0.00   0.00 1660.55    0.00  347.97    0.00  1.00 
1 1 1    0   16   16 o 10  615.07    7.34  726.20  180.00 -19.33  -0.00   0.00   0.00  618.93  180.00    7.71  180.00  1.00 
1 1 1    0   16   17 o  9 1086.81   10.74  812.28    0.00  48.29   0.00   0.00   0.00 1334.40    0.00  495.18    0.00  1.00 
1 1 1    0   16   18 o  5  110.09    9.48   55.79    0.00   1.17   0.00   0.00   0.00   12.15  180.00  205.82  180.00  0.82 
1 1 1    0   16   19 o 17  606.64    6.36  495.99    0.00  17.85   0.00   0.00   0.00  698.13    0.00  182.98    0.00  1.00 
1 1 1    0   16   20 o  7  501.03    7.27  462.56  180.00 -11.91  -0.00   0.00   0.00  614.63  180.00  227.20  180.00  1.00 
1 1 1    0   16   21 o 17  288.47    5.37  235.96    0.00   5.62   0.00   0.00   0.00  292.16    0.00    7.40    0.00  1.00 
1 1 1    0   16   22 o  7  223.20    5.57  126.63    0.00   2.23   0.00   0.00   0.00  307.09    0.00  178.03    0.00  0.98 
1 1 1    0   16   23 o  5  330.34    5.12  358.40  180.00 -10.13  -0.00   0.00   0.00  306.04  180.00   48.61    0.00  1.00 
1 1 1    0   16   24 o 12  497.07    6.53  439.94    0.00  18.92  -0.00   0.00   0.00  548.88  360.00  103.62  360.00  1.00 
1 1 1    0   16   25 f  0  241.43    5.90  209.60  180.00 -41.00   0.00   0.00   0.00  208.74  180.00    0.00    0.00  0.00 
1 1 1    0   16   26 o  3  130.78    7.71   91.25  180.00  -1.09   0.00   0.00   0.00  111.45  180.00   14.77  180.00  0.80 
1 1 1    0   16   27 o 17  234.99    6.23  181.56  180.00  -3.94  -0.00   0.00   0.00  295.48  180.00  121.33  180.00  1.00 
1 1 1    0   16   28 o 17  308.76    6.02  368.93    0.00  11.71   0.00   0.00   0.00  270.13    0.00   77.26  180.00  1.00 
1 1 1    0   16   29 o  7  104.71    7.90  162.64  360.00   2.08  -0.00   0.00   0.00   49.34  360.00  104.33  180.00  0.97 
1 1 1    0   16   30 f  0   85.34   10.98    1.70  180.00  -0.02  -0.00   0.00   0.00    1.62  180.00    0.00    0.00  0.00 
1 1 1    0   16   31 f  0   72.85   12.69   24.56    0.00   0.36   0.00   0.00   0.00   23.55    0.00    0.00    0.00  0.00 
1 1 1    0   16   32 f  0   73.35   14.42   70.26  180.00  -1.17   0.00   0.00   0.00   67.70  180.00    0.00    0.00  0.00 
1 1 1    0   16   33 o  8   70.76   14.65  137.28  360.00   2.58  -0.00   0.00   0.00    6.94  360.00  126.03  180.00  0.99 
1 1 1    0   16   34 o  6  406.95    5.26  468.11    0.00  55.41   0.00   0.00   0.00  356.70    0.00  100.50  180.00  1.00 
1 1 1    0   16   35 o  2  163.03    5.78  173.91  180.00  -8.50  -0.00   0.00   0.00  154.75  180.00   16.56    0.00  1.00 
1 1 1    0   16   36 o 17  187.85    5.37  204.47  180.00 -12.52  -0.00   0.00   0.00  173.92  180.00   27.85    0.00  1.00 
1 1 1    0   16   37 o 10  179.91    5.52  165.39  180.00 -10.71   0.00   0.00   0.00  196.48  180.00   33.13  180.00  1.00 
1 1 1    0   16   38 o 11  235.92    5.05  306.62    0.00  30.63  -0.00   0.00   0.00  168.19  360.00  135.47  180.00  1.00 
1 1 1    0   16   39 o  7   79.15   10.04   99.33  180.00  -3.90  -0.00   0.00   0.00   59.51  180.00   39.15    0.00  1.00 
1 1 1    0   16   40 o  7   55.11   13.32   92.78    0.00   2.20   0.00   0.00   0.00   16.33    0.00   74.91  180.00  0.98 
1 1 1    0   16   41 o  3   30.62   12.56   38.05  180.00  -0.48   0.00   0.00   0.00    9.87  360.00   46.92  360.00  0.44 
1 1 1    0   16   42 o 12   23.08   10.66    1.46  180.00  -0.02   0.00   0.00   0.00    0.70  360.00    2.11  360.00  0.02 
1 1 1    0   16   43 o 13   19.56    9.50    5.74  180.00  -0.06  -0.00   0.00   0.00    3.13    0.00    8.63    0.00  0.06 
1 1 1    0   16   44 o  3   82.90    9.08  100.73  180.00  -6.11  -0.00   0.00   0.00   69.48  180.00   26.84    0.00  1.00 
1 1 1    0   16   45 o 13   31.78   12.98   94.72  180.00  -2.02   0.00   0.00   0.00   27.76  360.00  116.88  360.00  0.97 
1 1 1    0   16   46 o 10   34.78   13.04   14.05    0.00   0.31   0.00   0.00   0.00    7.92    0.00    5.06  180.00  0.30 
1 1 1    0   16   47 o  5   22.88   10.80   31.85  180.00  -0.48  -0.00   0.00   0.00    8.38    0.00   37.27    0.00  0.45 
1 1 1    0   16   48 o  2   31.41   12.63   22.50  180.00  -0.44  -0.00   0.00   0.00    6.39  180.00   13.24    0.00  0.41 
1 1 1    0   16   49 o  6   25.02   11.05   14.27    0.00   0.21   0.00   0.00   0.00    1.29  180.00   13.15  180.00  0.21 
1 1 1    0   16   50 o 15   18.20    8.92   14.10  360.00   0.14  -0.00   0.00   0.00    6.06  180.00   17.16  180.00  0.14 
1 1 1    0   17    1 o 14  129.99    7.01  211.49  270.00   0.00  -1.58   0.00   0.00    9.13  270.00  220.57   90.00  0.92 
1 1 1    0   17    2 o  1  728.19    7.19  614.33   90.00   0.00  20.99   0.00   0.00  909.57   90.00  362.76   90.00  1.00 
1 1 1    0   17    3 o 18  418.98    5.19  691.42  270.00   0.00 -10.67   0.00   0.00  352.40  270.00  133.15   90.00  1.00 
1 1 1    0   17    4 o 10  510.13    5.67  844.48   90.00   0.00  14.93   0.00   0.00  457.48   90.00  105.31  270.00  1.00 
1 1 1    0   17    5 o  7  232.41    5.09  136.05   90.00   0.00   2.34   0.00   0.00  260.38   90.00   64.45   90.00  0.98 
1 1 1    0   17    6 o  9 1109.10   10.22 1247.55   90.00  -0.00  54.11   0.00   0.00 1253.64   90.00  289.08   90.00  1.00 
1 1 1    0   17    7 o  3  602.83    6.26  735.20  270.00  -0.00 -19.38   0.00   0.00  562.77  270.00   80.11   90.00  1.00 
1 1 1    0   17    8 o  8  359.38    5.02  520.31  270.00  -0.00  -9.79   0.00   0.00  170.27  270.00  378.23   90.00  1.00 
1 1 1    0   17    9 o  6   46.07   15.34  176.12  270.00  -0.00  -0.43   0.00   0.00  150.55   90.00  338.11   90.00  0.40 
1 1 1    0   17   10 o 12 1130.27   10.39 1034.04  270.00   0.00 -60.34   0.00   0.00 1185.86  270.00  111.18  270.00  1.00 
1 1 1    0   17   11 o  2  394.36    5.18  391.37   90.00   0.00   8.04   0.00   0.00  380.70   90.00   27.31  270.00  1.00 
1 1 1    0   17   12 o  4 1297.03   12.63 1264.46   90.00  -0.00  78.83   0.00   0.00 1372.84   90.00  151.63   90.00  1.00 
1 1 1    0   17   13 o  6  124.68    7.73  326.76  270.00  -0.00  -1.81   0.00   0.00   53.13   90.00  342.61   90.00  0.95 
1 1 1    0   17   14 o 19 1154.19   10.61 1093.41  270.00  -0.00 -64.13   0.00   0.00 1200.11  270.00   91.85  270.00  1.00 
1 1 1    0   17   15 o  9  123.17    8.03  173.66   90.00   0.00  -0.02   0.00   0.00    1.34  270.00    1.04   90.00  0.02 
1 1 1    0   17   16 o  9  194.58    6.01   28.36   90.00   0.00   0.03   0.00   0.00    9.44   90.00    6.32   90.00  0.03 
1 1 1    0   17   17 o  2  214.22    5.84  239.91  270.00   0.00  -1.60   0.00   0.00  259.08  270.00  123.16  270.00  0.92 
1 1 1    0   17   18 o  1  480.00    6.50  488.48   90.00  -0.00  16.02   0.00   0.00  373.70   90.00  212.59  270.00  1.00 
1 1 1    0   17   19 o 11   97.41   10.10  114.84   90.00  -0.00   0.61   0.00   0.00    2.42   90.00  101.01  270.00  0.54 
1 1 1    0   17   20 o  4  482.65    6.67  515.57  270.00   0.00 -16.78   0.00   0.00  447.08  270.00   71.14   90.00  1.00 
1 1 1    0   17   21 o  5  888.60    8.52  571.25  270.00   0.00 -39.75   0.00   0.00 1181.37  270.00  585.54  270.00  1.00 
1 1 1    0   17   22 o  2   68.49   14.88    4.91  270.00   0.00   0.34   0.00   0.00   13.67  270.00   71.84  270.00  0.32 
1 1 1    0   17   23 o  3  412.36    6.09  429.38  270.00  -0.00 -14.56   0.00   0.00  412.98  270.00    1.24  270.00  1.00 
1 1 1    0   17   24 o 14  214.64    6.10  194.32  270.00  -0.00  -3.22   0.00   0.00  250.95  270.00   73.97  270.00  1.00 
1 1 1    0   17   25 o  8  550.74    7.06  527.36   90.00   0.00  23.06   0.00   0.00  602.80   90.00  104.13   90.00  1.00 
1 1 1    0   17   26 o  3  109.30   10.27  198.59  270.00   0.00  -1.92   0.00   0.00   17.77  270.00  173.92   90.00  0.96 
1 1 1    0   17   27 o 13   22.11   10.66   62.40   90.00   0.00   0.13   0.00   0.00   53.14  270.00  112.18  270.00  0.13 
1 1 1    0   17   28 o  4   24.23   11.49   68.31  270.00   0.00  -0.18   0.00   0.00   55.51   90.00  119.87   90.00  0.18 
1 1 1    0   17   29 o 16  133.85    7.39   77.35  270.00   0.00  -1.45   0.00   0.00  166.27  270.00   92.87  270.00  0.90 
1 1 1    0   17   30 o 19   76.61   12.73   83.25  270.00   0.00  -1.15   0.00   0.00   45.65  270.00   33.94   90.00  0.82 
1 1 1    0   17   31 o  8  273.96    6.08  285.93  270.00   0.00 -17.33   0.00   0.00  273.07  270.00    1.79   90.00  1.00 
1 1 1    0   17   32 o 17  112.87    8.86  130.01   90.00   0.00   3.74   0.00   0.00   99.88   90.00   25.74  270.00  1.00 
1 1 1    0   17   33 o 11   60.24   13.52   39.63  270.00   0.00  -0.65   0.00   0.00   30.65  270.00    7.88   90.00  0.57 
1 1 1    0   17   34 o 17  106.89    7.76  160.02   90.00   0.00   5.00   0.00   0.00   56.81   90.00  100.13  270.00  1.00 
1 1 1    0   17   35 f  0   64.85   12.59   78.89   90.00   0.00   1.53   0.00   0.00   77.82   90.00    0.00    0.00  0.00 
1 1 1    0   17   36 o  4  205.16    5.31  162.66   90.00   0.00  11.39   0.00   0.00  249.73   90.00   89.15   90.00  1.00 
1 1 1    0   17   37 o 11  136.02    6.32  138.32  270.00   0.00  -7.21   0.00   0.00  135.28  270.00    1.49   90.00  1.00 
1 1 1    0   17   38 o 15  140.21    6.18  155.03   90.00   0.00   9.95   0.00   0.00  126.68   90.00   27.07  270.00  1.00 
1 1 1    0   17   39 o  6   97.22    7.94  127.26   90.00  -0.00   5.96   0.00   0.00   68.58   90.00   57.28  270.00  1.00 
1 1 1    0   17   40 o  5  136.28    6.21  129.59   90.00  -0.00   7.75   0.00   0.00  145.68   90.00   18.79   90.00  1.00 
1 1 1    0   17   41 o  6   55.30   13.69  121.65  270.00  -0.00  -2.81   0.00   0.00    8.22   90.00  126.26   90.00  0.99 
1 1 1    0   17   42 f  0  111.00    6.84  128.40  270.00   0.00 -41.00   0.00   0.00  123.51  270.00    0.00    0.00  0.00 
1 1 1    0   17   43 o  6  230.62    5.40  212.74  270.00   0.00 -30.70   0.00   0.00  257.40  270.00   53.56  270.00  1.00 
1 1 1    0   17   44 o 19   30.39   12.89   84.19   90.00   0.00   1.81   0.00   0.00   22.52  270.00  102.64  270.00  0.95 
1 1 1    0   17   45 o 14   24.37   11.24   10.12   90.00  -0.00   0.17   0.00   0.00    1.45  270.00   10.91  270.00  0.16 
1 1 1    0   17   46 o  1   18.72    9.15   53.96  270.00  -0.00  -0.68   0.00   0.00   27.31   90.00   76.83   90.00  0.59 
1 1 1    0   17   47 o  8   23.99   11.26    9.79   90.00   0.00   0.15   0.00   0.00    1.47  270.00   10.26  270.00  0.15 
1 1 1    0   17   48 o 11   22.58   10.66   23.56   90.00   0.00   0.34   0.00   0.00    5.52  270.00   25.73  270.00  0.33 
1 1 1    0   17   49 o  7   66.49   10.53   63.02   90.00   0.00   2.43   0.00   0.00   79.50   90.00   28.10   90.00  0.98 
1 1 1    0   17   50 o 10   42.81   14.04   50.89  270.00   0.00  -1.05   0.00   0.00   27.67  270.00   11.66   90.00  0.78 
1 1 1    0   18    0 o  1  595.23    8.87  869.20    0.00  10.44   0.00   0.00   0.00  498.84    0.00  192.77  180.00  1.00 
1 1 1    0   18    1 f  0  540.96    6.34  859.17    0.00  41.00  -0.00   0.00   0.00  527.08  360.00    0.00    0.00  0.00 
1 1 1    0   18    2 o 13  522.60    5.82  456.37    0.00  10.09   0.00   0.00   0.00  662.99    0.00  280.79    0.00  1.00 
1 1 1    0   18    3 o  3  349.13    5.04  666.77  180.00  -8.42   0.00   0.00   0.00  218.60  180.00  261.05  360.00  1.00 
1 1 1    0   18    4 o  6  225.28    5.29  209.19  180.00  -1.44  -0.00   0.00   0.00  274.46  180.00  145.88  180.00  0.89 
1 1 1    0   18    5 o  5  893.59    8.50  677.34    0.00  33.99   0.00   0.00   0.00 1019.48    0.00  251.78    0.00  1.00 
1 1 1    0   18    6 o  4  288.95    5.09  346.57    0.00   2.38  -0.00   0.00   0.00  402.27  360.00  236.38  360.00  0.98 
1 1 1    0   18    7 o 11  639.19    6.58  947.54    0.00  19.26   0.00   0.00   0.00  672.59    0.00   66.81    0.00  1.00 
1 1 1    0   18    8 o 10   50.02   15.75   20.22  180.00   0.05   0.00   0.00   0.00   15.60  180.00   36.30  180.00  0.05 
1 1 1    0   18    9 o 18  434.90    5.41  506.71  180.00  -9.34  -0.00   0.00   0.00  439.92  180.00   10.04  180.00  1.00 
1 1 1    0   18   10 o 12  626.10    6.49  571.69  180.00 -17.60  -0.00   0.00   0.00  690.19  180.00  128.19  180.00  1.00 
1 1 1    0   18   11 o 15  130.90    7.63   62.80    0.00  -0.31   0.00   0.00   0.00   31.52  180.00   16.03  360.00  0.30 
1 1 1    0   18   12 o  5  361.12    5.23  266.22    0.00   5.34   0.00   0.00   0.00  428.21    0.00  134.21    0.00  1.00 
1 1 1    0   18   13 o 11  491.67    5.69  806.89    0.00  17.19  -0.00   0.00   0.00  292.79  360.00  397.76  180.00  1.00 
1 1 1    0   18   14 o 16  244.24    5.46  290.54    0.00   2.84   0.00   0.00   0.00  261.20    0.00   37.21    0.00  0.99 
1 1 1    0   18   15 o 12 1230.10   11.30 1021.57  180.00 -72.11  -0.00   0.00   0.00 1358.99  180.00  257.77  180.00  1.00 
1 1 1    0   18   16 o  5  582.82    6.32  467.93  360.00  14.63  -0.00   0.00   0.00  710.59  360.00  255.55  360.00  1.00 
1 1 1    0   18   17 o  1  470.63    6.16  217.59  180.00  -9.19  -0.00   0.00   0.00  598.71  180.00  256.15  180.00  1.00 
1 1 1    0   18   18 o  8   55.63   16.61   28.43  180.00  -0.08  -0.00   0.00   0.00   14.32    0.00   37.01    0.00  0.08 
1 1 1    0   18   19 o 18  698.00    7.08  615.86  180.00 -32.68   0.00   0.00   0.00  692.26  180.00   11.48  360.00  1.00 
1 1 1    0   18   20 o 13   40.06   15.72  221.76    0.00   0.57  -0.00   0.00   0.00  153.34  180.00  347.96  180.00  0.52 
1 1 1    0   18   21 o 10   31.79   14.20   91.43  180.00  -0.33   0.00   0.00   0.00  103.76  360.00  227.56  360.00  0.32 
1 1 1    0   18   22 o 12  502.19    7.28  372.09  180.00 -15.98  -0.00   0.00   0.00  633.54  180.00  262.70  180.00  1.00 
1 1 1    0   18   23 o 16  247.44    6.52  271.00    0.00   5.48   0.00   0.00   0.00  234.39    0.00   26.08  180.00  1.00 
1 1 1    0   18   24 o 18  170.49    7.78  204.99  180.00  -2.72  -0.00   0.00   0.00  148.33  180.00   41.37    0.00  0.99 
1 1 1    0   18   25 o  4   36.83   15.37   44.28    0.00   0.12   0.00   0.00   0.00   28.02  180.00   64.77  180.00  0.12 
1 1 1    0   18   26 o 11  113.74    8.21  120.47    0.00   1.24  -0.00   0.00   0.00   82.91  360.00   26.58  180.00  0.85 
1 1 1    0   18   27 o  9  415.29    6.13  312.56  180.00 -13.84   0.00   0.00   0.00  536.38  180.00  242.18  180.00  1.00 
1 1 1    0   18   28 o  3   54.53   15.37   29.19  180.00  -0.20  -0.00   0.00   0.00    6.12    0.00   33.74    0.00  0.20 
1 1 1    0   18   29 o  6  295.67    5.99  298.76  180.00 -14.54   0.00   0.00   0.00  306.55  180.00   21.76  180.00  1.00 
1 1 1    0   18   30 o 10   62.80   15.49  142.74  180.00  -1.80  -0.00   0.00   0.00   18.05    0.00  154.97    0.00  0.95 
1 1 1    0   18   31 o  2  193.44    5.62  148.51  180.00  -6.93   0.00   0.00   0.00  243.69  180.00  100.51  180.00  1.00 
1 1 1    0   18   32 o 14   44.17   14.56  139.64  180.00  -1.65  -0.00   0.00   0.00   53.20    0.00  188.51    0.00  0.93 
1 1 1    0   18   33 o  4   60.82   13.41  100.97  180.00  -1.71  -0.00   0.00   0.00   15.30  180.00   83.35    0.00  0.94 
1 1 1    0   18   34 o 16  259.55    5.12  275.43  180.00 -21.49  -0.00   0.00   0.00  247.77  180.00   23.56    0.00  1.00 
1 1 1    0   18   35 o 14   87.06    9.68   46.55  180.00  -1.29   0.00   0.00   0.00  103.75  180.00   57.82  180.00  0.86 
1 1 1    0   18   36 o 15  105.57    7.74  149.90  180.00  -5.61  -0.00   0.00   0.00   63.09  180.00   84.95    0.00  1.00 
1 1 1    0   18   37 o 13  162.36    5.85  179.44    0.00  12.15   0.00   0.00   0.00  147.03    0.00   30.65  180.00  1.00 
1 1 1    0   18   38 o 16  178.58    5.65  199.80  180.00 -18.03  -0.00   0.00   0.00  158.74  180.00   39.68    0.00  1.00 
1 1 1    0   18   39 o  7  184.98    5.50  172.95  180.00 -14.90   0.00   0.00   0.00  199.71  180.00   29.44  180.00  1.00 
1 1 1    0   18   40 o 17   57.11   12.98   20.30    0.00   0.47   0.00   0.00   0.00   30.05    0.00   10.25    0.00  0.44 
1 1 1    0   18   41 o  4   42.03   13.85    3.18  360.00   0.06  -0.00   0.00   0.00    1.77  360.00    1.30  180.00  0.06 
1 1 1    0   18   42 o 16   18.16    8.98    1.27  180.00  -0.01  -0.00   0.00   0.00    0.78    0.00    2.00    0.00  0.01 
1 1 1    0   18   43 o 17   27.40   12.15    9.72  180.00  -0.17  -0.00   0.00   0.00    0.17  180.00    9.14    0.00  0.17 
1 1 1    0   18   44 o  5   34.47   13.37   21.02  180.00  -0.49  -0.00   0.00   0.00   11.51  180.00    8.35    0.00  0.46 
1 1 1    0   18   45 o 12  137.93    6.38  135.75  180.00 -13.02   0.00   0.00   0.00  149.93  180.00   24.00  180.00  1.00 
1 1 1    0   18   46 o  1   61.32   13.16   58.19  180.00  -2.27  -0.00   0.00   0.00   67.02  180.00   13.99  180.00  0.98 
1 1 1    0   18   47 o  9   25.25   11.74   34.40    0.00   0.56   0.00   0.00   0.00    4.87  180.00   35.25  180.00  0.51 
1 1 1    0   18   48 o  9   35.59   13.02   70.57    0.00   1.51  -0.00   0.00   0.00    5.07  360.00   54.37  180.00  0.91 
1 1 1    0   18   49 o  6   60.61   11.24   71.38  180.00  -2.37  -0.00   0.00   0.00   61.99  180.00    4.89  180.00  0.98 
1 1 1    0   18   50 o 17   27.37   12.14   54.96  180.00  -0.72  -0.00   0.00   0.00    7.97    0.00   49.61    0.00  0.62 
1 1 1    0   19    1 o  4  866.60    8.33  345.70   90.00   0.00  20.32   0.00   0.00 1260.91   90.00  788.62   90.00  1.00 
1 1 1    0   19    2 o  3  311.51    5.10  339.94  270.00   0.00  -3.74   0.00   0.00  381.34  270.00  140.36  270.00  1.00 
1 1 1    0   19    3 o 10  486.67    5.70  347.12   90.00   0.00   9.41   0.00   0.00  584.66   90.00  195.97   90.00  1.00 
1 1 1    0   19    4 o  1  413.95    5.38  576.38   90.00   0.00   8.85   0.00   0.00  398.82   90.00   30.26  270.00  1.00 
1 1 1    0   19    5 o 10  313.46    5.20  119.12   90.00   0.00   2.53   0.00   0.00  457.18   90.00  295.34   90.00  0.99 
1 1 1    0   19    6 o 14 1536.03   14.86 1299.33   90.00  -0.00 108.59   0.00   0.00 1642.39   90.00  212.71   90.00  1.00 
1 1 1    0   19    7 o 15  887.83    8.51  729.90   90.00  -0.00  35.75   0.00   0.00  968.36   90.00  161.07   90.00  1.00 
1 1 1    0   19    8 o 17 1516.92   13.72 1478.08  270.00  -0.00 -109.31   0.00   0.00 1582.96  270.00  132.07  270.00  1.00 
1 1 1    0   19    9 o 16 1059.23    9.86  937.26  270.00   0.00 -49.56   0.00   0.00 1182.23  270.00  245.98  270.00  1.00 
1 1 1    0   19   10 f  0  442.34    5.52   86.38  270.00   0.00 -41.00   0.00   0.00  357.78  270.00    0.00    0.00  0.00 
1 1 1    0   19   11 o 15  729.69    7.29  886.97   90.00   0.00  27.77   0.00   0.00  702.41   90.00   54.54  270.00  1.00 
1 1 1    0   19   12 o  8   71.46   14.61  165.35   90.00   0.00   0.26   0.00   0.00   34.57  270.00  104.81  270.00  0.25 
1 1 1    0   19   13 o  4  478.34    5.74  332.50   90.00   0.00  12.17   0.00   0.00  472.51   90.00   11.66  270.00  1.00 
1 1 1    0   19   14 o 16  854.69    8.23  656.54   90.00   0.00  32.29   0.00   0.00 1008.37   90.00  307.36   90.00  1.00 
1 1 1    0   19   15 o  4 1163.72   10.77  866.42  270.00   0.00 -66.61   0.00   0.00 1292.83  270.00  258.22  270.00  1.00 
1 1 1    0   19   16 o 17  487.39    5.85  397.85   90.00  -0.00  10.65   0.00   0.00  593.63   90.00  212.49   90.00  1.00 
1 1 1    0   19   17 o 11  144.57    7.79   98.41   90.00  -0.00   0.83   0.00   0.00  102.53   90.00    8.22   90.00  0.68 
1 1 1    0   19   18 o 18 1098.76   11.83 1117.74  270.00   0.00 -89.96   0.00   0.00  963.31  270.00  270.90   90.00  1.00 
1 1 1    0   19   19 o 14   75.43   16.00   58.98   90.00   0.00   0.41   0.00   0.00   16.21  270.00   91.47  270.00  0.39 
1 1 1    0   19   20 o 14  393.05    6.18  290.66   90.00   0.00  10.69   0.00   0.00  459.63   90.00  133.15   90.00  1.00 
1 1 1    0   19   21 o 10  252.44    6.76  246.08  270.00   0.00  -5.61   0.00   0.00  246.36  270.00   12.16   90.00  1.00 
1 1 1    0   19   22 o  1  547.83    7.78  558.75   90.00  -0.00  24.33   0.00   0.00  573.33   90.00   51.00   90.00  1.00 
1 1 1    0   19   23 o  8  410.01    6.41  394.80   90.00  -0.00  13.38   0.00   0.00  433.38   90.00   46.74   90.00  1.00 
1 1 1    0   19   24 o 13   77.40   12.31  155.61  270.00   0.00  -1.07   0.00   0.00   37.00   90.00  196.07   90.00  0.79 
1 1 1    0   19   25 f  0  508.17    6.68  446.22  270.00   0.00 -41.00   0.00   0.00  425.68  270.00    0.00    0.00  0.00 
1 1 1    0   19   26 o 15  313.75    5.83  218.43   90.00   0.00   7.06   0.00   0.00  421.71   90.00  215.91   90.00  1.00 
1 1 1    0   19   27 o  3  174.60    7.20  109.65  270.00   0.00  -2.31   0.00   0.00  238.85  270.00  135.28  270.00  0.98 
1 1 1    0   19   28 o  8  102.90   10.68  162.59   90.00  -0.00   2.49   0.00   0.00   48.40   90.00  106.23  270.00  0.99 
1 1 1    0   19   29 o  9  210.81    6.32  277.46   90.00  -0.00  11.70   0.00   0.00  155.88   90.00  109.86  270.00  1.00 
1 1 1    0   19   30 o 19   61.68   14.05   74.02   90.00  -0.00   1.00   0.00   0.00   22.89   90.00   48.35  270.00  0.76 
1 1 1    0   19   31 o  7  259.83    5.27  268.32   90.00  -0.00  18.53   0.00   0.00  260.18   90.00    0.69   90.00  1.00 
1 1 1    0   19   32 o  7   77.97   10.41  118.88   90.00   0.00   2.60   0.00   0.00   38.47   90.00   77.29  270.00  0.99 
1 1 1    0   19   33 o 10   17.94    8.97   43.08   90.00   0.00   0.23   0.00   0.00   34.33  270.00   76.62  270.00  0.22 
1 1 1    0   19   34 o 13   74.67   11.21   22.34   90.00  -0.00   0.51   0.00   0.00   47.72   90.00   25.69   90.00  0.47 
1 1 1    0   19   35 f  0  164.48    5.79  175.74  270.00   0.00 -41.00   0.00   0.00  173.49  270.00    0.00    0.00  0.00 
1 1 1    0   19   36 o 12   26.29   11.75   47.32  270.00   0.00  -0.46   0.00   0.00   24.15   90.00   70.95   90.00  0.43 
1 1 1    0   19   37 o 14   30.75   12.92   50.17   90.00   0.00   0.67   0.00   0.00   13.96  270.00   63.72  270.00  0.58 
1 1 1    0   19   38 o  3   33.11   13.17   25.48  270.00   0.00  -0.39   0.00   0.00    0.80   90.00   26.00   90.00  0.37 
1 1 1    0   19   39 o  1   34.57   13.57   40.03   90.00   0.00   0.57   0.00   0.00    3.43  270.00   42.65  270.00  0.52 
1 1 1    0   19   40 o  5  126.98    6.53  154.67   90.00   0.00   8.69   0.00   0.00  103.78   90.00   46.40  270.00  1.00 
1 1 1    0   19   41 o 12  256.16    5.48  214.13   90.00  -0.00  26.64   0.00   0.00  306.15   90.00   99.98   90.00  1.00 
1 1 1    0   19   42 o 19   48.75   14.27   12.33  270.00  -0.00  -0.33   0.00   0.00   18.98  270.00    7.16  270.00  0.32 
1 1 1    0   19   43 o  1  103.92    7.79   74.61   90.00   0.00   6.02   0.00   0.00  136.65   90.00   65.46   90.00  1.00 
1 1 1    0   19   44 o 19   19.52    9.51   19.24   90.00   0.00   0.26   0.00   0.00    8.01  270.00   26.04  270.00  0.26 
1 1 1    0   19   45 o 10   92.51    9.25   97.71   90.00   0.00   6.10   0.00   0.00   95.05   90.00    5.09   90.00  1.00 
1 1 1    0   19   46 o  8   22.28   10.62   37.25   90.00  -0.00   0.55   0.00   0.00   11.33  270.00   45.02  270.00  0.50 
1 1 1    0   19   47 o 15   40.83   14.12   58.13   90.00   0.00   1.43   0.00   0.00   22.43   90.00   27.95  270.00  0.89 
1 1 1    0   19   48 o 12   26.64   11.32   47.94   90.00   0.00   0.75   0.00   0.00    5.67  270.00   45.25  270.00  0.64 
1 1 1    0   19   49 o  4   22.79   10.68   41.22   90.00  -0.00   0.49   0.00   0.00   11.48  270.00   43.78  270.00  0.46 
1 1 1    0   20    0 o  7  947.01   12.75  399.72  180.00 -13.42  -0.00   0.00   0.00 1324.89  180.00  755.78  180.00  1.00 
1 1 1    0   20    1 o 11  293.00    5.80  337.40    0.00   4.85   0.00   0.00   0.00  254.11    0.00   77.70  180.00  1.00 
1 1 1    0   20    2 o 16 1063.82   10.62  972.63  180.00 -48.64  -0.00   0.00   0.00 1208.71  180.00  289.78  180.00  1.00 
1 1 1    0   20    3 o 18  127.40    7.94   19.15    0.00   0.52   0.00   0.00   0.00   39.74    0.00   41.27  180.00  0.47 
1 1 1    0   20    4 o 17  405.66    5.46  132.33    0.00   4.86   0.00   0.00   0.00  571.88    0.00  332.54    0.00  1.00 
1 1 1    0   20    5 o 19  343.70    5.31  371.66  180.00  -6.99  -0.00   0.00   0.00  281.22  180.00  124.96    0.00  1.00 
1 1 1    0   20    6 o  9  281.10    5.43  442.06  360.00   3.84   0.00   0.00   0.00  288.81    0.00   15.94    0.00  1.00 
1 1 1    0   20    7 o  5  141.49    7.48  470.28  360.00   1.84   0.00   0.00   0.00    9.19    0.00  250.78  180.00  0.95 
1 1 1    0   20    8 o 17  445.19    5.61  740.50    0.00  13.17   0.00   0.00   0.00  301.73    0.00  286.91  180.00  1.00 
1 1 1    0   20    9 o  8   25.06   11.97   38.47  360.00   0.04  -0.00   0.00   0.00   31.14  180.00   64.36  180.00  0.04 
1 1 1    0   20   10 o 10  171.81    6.90  245.77    0.00   1.96  -0.00   0.00   0.00  107.02  360.00  116.13  180.00  0.96 
1 1 1    0   20   11 o 16  963.38    9.12  630.68  180.00 -39.73  -0.00   0.00   0.00 1134.08  180.00  341.41  180.00  1.00 
1 1 1    0   20   12 o  4  791.46    7.78  712.62    0.00  32.26   0.00   0.00   0.00  818.13    0.00   53.35    0.00  1.00 
1 1 1    0   20   13 o  2  850.85    8.24  607.36  180.00 -34.09  -0.00   0.00   0.00  968.01  180.00  234.32  180.00  1.00 
1 1 1    0   20   14 o 15   80.85   13.98   32.87  180.00  -0.29  -0.00   0.00   0.00   19.11    0.00   84.49    0.00  0.29 
1 1 1    0   20   15 o  7  552.65    6.83  584.20    0.00  16.91  -0.00   0.00   0.00  575.98  360.00   46.67  360.00  1.00 
1 1 1    0   20   16 o  7  445.31    6.53  219.40    0.00   7.67  -0.00   0.00   0.00  613.32  360.00  336.02  360.00  1.00 
1 1 1    0   20   17 o  4  216.82    7.01   75.35  360.00   0.42   0.00   0.00   0.00  142.67    0.00  114.24    0.00  0.39 
1 1 1    0   20   18 o 13  265.69    8.19  218.11  180.00  -4.43  -0.00   0.00   0.00  307.78  180.00   84.34  180.00  1.00 
1 1 1    0   20   19 o 14   70.90   17.95  193.35    0.00   1.34   0.00   0.00   0.00  107.15  180.00  337.74  180.00  0.87 
1 1 1    0   20   20 o 12   66.52   18.03   15.72    0.00   0.13  -0.00   0.00   0.00    6.15  180.00   29.68  180.00  0.13 
1 1 1    0   20   21 o 15  165.71    7.45  172.38  360.00   2.31  -0.00   0.00   0.00  160.91  360.00    3.19  180.00  0.98 
1 1 1    0   20   22 o 10  181.45    6.19  145.82  360.00   2.24  -0.00   0.00   0.00  208.43  360.00   62.00  360.00  0.98 
1 1 1    0   20   23 o 19  573.04    7.20  563.14  180.00 -26.78   0.00   0.00   0.00  604.51  180.00   62.93  180.00  1.00 
1 1 1    0   20   24 o  5  638.82    7.71  621.36  180.00 -35.71  -0.00   0.00   0.00  689.78  180.00  101.92  180.00  1.00 
1 1 1    0   20   25 o  3  396.69    6.31  357.57  180.00 -14.25  -0.00   0.00   0.00  455.80  180.00  118.23  180.00  1.00 
1 1 1    0   20   26 o 16   31.94   14.12    8.52  180.00  -0.03  -0.00   0.00   0.00    6.06    0.00   14.10    0.00  0.03 
1 1 1    0   20   27 o 11  113.46    9.76  124.70  360.00   1.99  -0.00   0.00   0.00  100.17  360.00   18.21  180.00  0.96 
1 1 1    0   20   28 o 19   38.32   14.33   16.65  360.00   0.11  -0.00   0.00   0.00    7.28  180.00   23.18  180.00  0.11 
1 1 1    0   20   29 o  8   54.36   14.55   58.15  360.00   0.66  -0.00   0.00   0.00    7.33  360.00   48.55  180.00  0.58 
1 1 1    0   20   30 o 11  357.27    5.58  365.30    0.00  32.85   0.00   0.00   0.00  361.86    0.00    9.18    0.00  1.00 
1 1 1    0   20   31 o 14  208.41    5.49  207.47    0.00  12.30   0.00   0.00   0.00  215.37    0.00   13.92    0.00  1.00 
1 1 1    0   20   32 o 18  142.23    6.44  196.85  180.00  -8.17   0.00   0.00   0.00   91.79  180.00  100.87  360.00  1.00 
1 1 1    0   20   33 o  3  166.67    5.90  121.60    0.00   6.12   0.00   0.00   0.00  213.42    0.00   93.50    0.00  1.00 
1 1 1    0   20   34 o  8   54.55   14.55   56.31  180.00  -0.95  -0.00   0.00   0.00   25.35  180.00   30.22    0.00  0.74 
1 1 1    0   20   35 o  2  193.90    5.53  111.01    0.00   7.79   0.00   0.00   0.00  278.16    0.00  168.53    0.00  1.00 
1 1 1    0   20   36 o 17   18.44    9.19   37.76    0.00   0.29  -0.00   0.00   0.00   27.06  180.00   64.46  180.00  0.28 
1 1 1    0   20   37 f  0  349.01    5.22  309.69  180.00 -41.00   0.00   0.00   0.00  307.60  180.00    0.00    0.00  0.00 
1 1 1    0   20   38 o  8   34.83   13.56   27.76  180.00  -0.42  -0.00   0.00   0.00    0.27  180.00   27.06    0.00  0.40 
1 1 1    0   20   39 o 17  258.72    5.41  269.53    0.00  29.83   0.00   0.00   0.00  254.67    0.00    8.10  180.00  1.00 
1 1 1    0   20   40 o 16  144.62    6.36  138.51  180.00  -9.25  -0.00   0.00   0.00  155.31  180.00   21.38  180.00  1.00 
1 1 1    0   20   41 o  3   24.01   11.18   20.89  180.00  -0.25  -0.00   0.00   0.00    8.20    0.00   28.26    0.00  0.25 
1 1 1    0   20   42 o 15   38.08   13.71   66.39  360.00   1.58  -0.00   0.00   0.00    6.37  360.00   57.17  180.00  0.92 
1 1 1    0   20   43 o  7   45.13   14.22   73.90    0.00   2.24   0.00   0.00   0.00   18.32    0.00   51.61  180.00  0.98 
1 1 1    0   20   44 o 16   24.03   11.24    2.45  180.00  -0.04  -0.00   0.00   0.00    0.42    0.00    2.70    0.00  0.04 
1 1 1    0   20   45 o  7   27.25   12.33   27.32    0.00   0.48   0.00   0.00   0.00    0.64  180.00   25.60  180.00  0.45 
1 1 1    0   20   46 o  9   41.93   13.10   62.84  360.00   1.66  -0.00   0.00   0.00   22.08  360.00   33.81  180.00  0.93 
1 1 1    0   20   47 o 12   21.46   10.02    6.17  360.00   0.08  -0.00   0.00   0.00    1.64  180.00    6.88  180.00  0.08 
1 1 1    0   20   48 o 18   31.35   13.40   54.68  180.00  -0.93   0.00   0.00   0.00    1.49  180.00   42.69  360.00  0.73 
1 1 1    0   20   49 o 10   21.24   10.03   41.01    0.00   0.44   0.00   0.00   0.00   13.90  180.00   45.32  180.00  0.41 
1 1 1    0   21    1 o 16 1530.54   13.86 1540.23   90.00   0.00 103.89   0.00   0.00 1696.80   90.00  332.52   90.00  1.00 
1 1 1    0   21    2 o  1  457.24    5.70  460.38   90.00   0.00  11.07   0.00   0.00  431.75   90.00   50.99  270.00  1.00 
1 1 1    0   21    3 o 10  468.16    6.17  439.89   90.00   0.00  10.79   0.00   0.00  476.92   90.00   17.53   90.00  1.00 
1 1 1    0   21    4 o  1  573.40    6.32  857.41   90.00  -0.00  21.86   0.00   0.00  387.64   90.00  371.53  270.00  1.00 
1 1 1    0   21    5 o  1  235.88    5.85   81.09   90.00  -0.00  -0.67   0.00   0.00  220.18  270.00  163.40  270.00  0.59 
1 1 1    0   21    6 o 12  127.49    8.57   24.89   90.00  -0.00   0.49   0.00   0.00   39.52   90.00   37.79  270.00  0.46 
1 1 1    0   21    7 o 19  566.56    6.28  620.16   90.00  -0.00  15.91   0.00   0.00  578.37   90.00   23.63   90.00  1.00 
1 1 1    0   21    8 o  2  259.85    5.64  182.03   90.00   0.00   2.63   0.00   0.00  317.71   90.00  121.12   90.00  0.99 
1 1 1    0   21    9 f  0  438.73    5.65  229.58  270.00  -0.00  -2.27   0.00   0.00   99.12  270.00    0.00    0.00  0.00 
1 1 1    0   21   10 o 14  239.61    5.91  373.01   90.00   0.00   3.30   0.00   0.00  219.58   90.00   38.76  270.00  1.00 
1 1 1    0   21   11 o 11   90.60   12.89  206.16   90.00  -0.00   0.79   0.00   0.00   42.18  270.00  203.69  270.00  0.66 
1 1 1    0   21   12 o  5  278.17    6.41  194.36   90.00  -0.00   2.58   0.00   0.00  383.06   90.00  216.09   90.00  0.99 
1 1 1    0   21   13 o  3  419.77    6.50  367.90  270.00  -0.00  -8.32   0.00   0.00  492.06  270.00  144.58  270.00  1.00 
1 1 1    0   21   14 o  3   78.31   17.15  297.79   90.00  -0.00   1.06   0.00   0.00  108.00  270.00  338.98  270.00  0.79 
1 1 1    0   21   15 o 17   76.61   23.13  276.73  270.00  -0.00  -1.42   0.00   0.00  162.42   90.00  461.08   90.00  0.89 
1 1 1    0   21   16 o 17  382.23    6.59  323.31  270.00  -0.00  -9.40   0.00   0.00  410.16  270.00   55.86  270.00  1.00 
1 1 1    0   21   17 o  5  418.25    6.73  452.13   90.00   0.00  15.70   0.00   0.00  344.42   90.00  147.65  270.00  1.00 
1 1 1    0   21   18 o 10  164.27    8.47  242.80   90.00   0.00   2.80   0.00   0.00  124.78   90.00   76.59  270.00  0.99 
1 1 1    0   21   19 o 10  654.41    7.99  585.23   90.00  -0.00  32.82   0.00   0.00  724.04   90.00  139.25   90.00  1.00 
1 1 1    0   21   20 o 15  336.22    5.82  388.23   90.00  -0.00  10.95   0.00   0.00  290.58   90.00   91.28  270.00  1.00 
1 1 1    0   21   21 o  1  143.19    8.05  156.99   90.00  -0.00   2.23   0.00   0.00   94.80   90.00   90.29  270.00  0.98 
1 1 1    0   21   22 o 12  199.99    6.50  265.85  270.00   0.00  -4.44   0.00   0.00  141.21  270.00  117.45   90.00  1.00 
1 1 1    0   21   23 o  2  323.47    6.39  313.64   90.00   0.00   9.42   0.00   0.00  338.16   90.00   29.37   90.00  1.00 
1 1 1    0   21   24 o 11  417.60    6.43  394.87   90.00  -0.00  16.31   0.00   0.00  462.48   90.00   89.76   90.00  1.00 
1 1 1    0   21   25 o  4  175.45    7.15  183.93  270.00  -0.00  -3.61   0.00   0.00  177.17  270.00    3.94  270.00  1.00 
1 1 1    0   21   26 o 15  116.28    7.61  103.49  270.00  -0.00  -1.63   0.00   0.00  117.15  270.00   19.06  270.00  0.93 
1 1 1    0   21   27 o 18  163.55    6.16   95.75  270.00  -0.00  -2.69   0.00   0.00  232.71  270.00  141.35  270.00  0.99 
1 1 1    0   21   28 o 14   77.93   11.51   95.44   90.00  -0.00   1.54   0.00   0.00   50.58   90.00   41.02  270.00  0.91 
1 1 1    0   21   29 f  0  239.58    5.28  238.92  270.00  -0.00 -41.00   0.00   0.00  230.36  270.00    0.00    0.00  0.00 
1 1 1    0   21   30 o  7  218.50    5.41  246.95  270.00  -0.00 -15.18   0.00   0.00  197.79  270.00   41.41   90.00  1.00 
1 1 1    0   21   31 o  4   61.43   14.08   47.86   90.00   0.00   0.81   0.00   0.00   35.70   90.00   11.02  270.00  0.67 
1 1 1    0   21   32 o 19   36.20   14.10   13.41   90.00   0.00   0.14   0.00   0.00    3.27  270.00   16.46  270.00  0.14 
1 1 1    0   21   33 o 16  133.77    6.75  115.27  270.00  -0.00  -4.90   0.00   0.00  153.79  270.00   40.07  270.00  1.00 
1 1 1    0   21   34 o  5   62.31   13.95   84.25   90.00  -0.00   1.73   0.00   0.00   33.85   90.00   49.32  270.00  0.94 
1 1 1    0   21   35 f  0  115.60    7.30  105.37  270.00  -0.00 -41.00   0.00   0.00  104.23  270.00    0.00    0.00  0.00 
1 1 1    0   21   36 o 12  105.97    7.86   83.08  270.00  -0.00  -4.08   0.00   0.00  129.39  270.00   46.96  270.00  1.00 
1 1 1    0   21   37 o 17   19.77    9.79   51.92   90.00  -0.00   0.48   0.00   0.00   33.57  270.00   84.88  270.00  0.45 
1 1 1    0   21   38 o 14  115.44    7.19  152.15  270.00  -0.00  -7.66   0.00   0.00   81.91  270.00   67.07   90.00  1.00 
1 1 1    0   21   39 o  6   51.28   14.53   30.28   90.00   0.00   0.64   0.00   0.00   28.55   90.00    0.84  270.00  0.56 
1 1 1    0   21   40 o 19   45.06   14.62   39.94  270.00   0.00  -0.80   0.00   0.00   21.47  270.00   16.98   90.00  0.66 
1 1 1    0   21   41 o 12   68.01   11.64  106.55  270.00   0.00  -4.09   0.00   0.00   33.80  270.00   68.35   90.00  1.00 
1 1 1    0   21   42 o 13   54.61   14.36   59.40   90.00  -0.00   2.26   0.00   0.00   50.16   90.00    6.54  270.00  0.98 
1 1 1    0   21   43 o 12   33.37   13.60   31.42   90.00  -0.00   0.69   0.00   0.00   10.31   90.00   19.16  270.00  0.60 
1 1 1    0   21   44 o  9   45.91   14.34   31.97  270.00  -0.00  -0.91   0.00   0.00   36.73  270.00    7.26  270.00  0.72 
1 1 1    0   21   45 f  0  137.12    7.11  137.83  270.00  -0.00 -41.00   0.00   0.00  124.87  270.00    0.00    0.00  0.00 
1 1 1    0   21   46 o  5   33.91   12.93   52.44   90.00  -0.00   1.10   0.00   0.00    8.64   90.00   37.04  270.00  0.80 
1 1 1    0   21   47 o  1   21.91   10.49    7.41  270.00  -0.00  -0.10   0.00   0.00    1.86   90.00    8.02   90.00  0.10 
1 1 1    0   21   48 f  0   33.87   13.71   39.23  270.00  -0.00  -0.68   0.00   0.00   30.99  270.00    0.00    0.00  0.00 
1 1 1    0   21   49 x  1       ?       ?   20.01  270.00  -0.00  -0.00   0.00   0.00   14.97  270.00    0.00    0.00  0.00 
1 1 1    0   22    0 o  1  976.50   13.16  930.79  180.00 -22.78  -0.00   0.00   0.00 1025.18  180.00   97.36  180.00  1.00 
1 1 1    0   22    1 o  7  440.91    5.79  328.74    0.00   7.50   0.00   0.00   0.00  544.53    0.00  207.24    0.00  1.00 
1 1 1    0   22    2 o 18  511.80    6.05  530.08  360.00  13.36  -0.00   0.00   0.00  507.86  360.00    7.87  180.00  1.00 
1 1 1    0   22    3 o  9  981.30    9.33  850.67  360.00  43.73  -0.00   0.00   0.00 1084.14  360.00  205.68  360.00  1.00 
1 1 1    0   22    4 o 15  638.28    7.30  557.65    0.00  18.67   0.00   0.00   0.00  704.84    0.00  133.12    0.00  1.00 
1 1 1    0   22    5 o 18  180.14    7.11   66.77  180.00  -1.28   0.00   0.00   0.00  170.97  180.00   33.46  180.00  0.86 
1 1 1    0   22    6 o 19 1000.38    9.51  770.60  180.00 -43.47  -0.00   0.00   0.00 1166.54  180.00  332.32  180.00  1.00 
1 1 1    0   22    7 o  4  256.61    6.78  251.27  180.00  -2.90   0.00   0.00   0.00  296.65  180.00   83.21  180.00  0.99 
1 1 1    0   22    8 o  2  145.88    9.29  119.97  180.00  -0.74  -0.00   0.00   0.00   89.07  180.00    6.18    0.00  0.63 
1 1 1    0   22    9 o  2  596.84    7.53  598.91    0.00  22.82   0.00   0.00   0.00  493.00    0.00  207.68  180.00  1.00 
1 1 1    0   22   10 o  3   55.92   20.59   32.06  180.00   0.21  -0.00   0.00   0.00   46.66  180.00  116.91  180.00  0.21 
1 1 1    0   22   11 o 11  949.28   12.83  664.78  180.00 -40.87  -0.00   0.00   0.00 1135.65  180.00  372.74  180.00  1.00 
1 1 1    0   22   12 o  1  277.14    8.13  188.75  180.00  -4.20  -0.00   0.00   0.00  293.50  180.00   32.98  180.00  1.00 
1 1 1    0   22   13 o 11  149.98    9.31  187.54  180.00  -2.20   0.00   0.00   0.00   55.31  180.00  182.11  360.00  0.98 
1 1 1    0   22   14 o  8  265.12    6.83  272.36  180.00  -5.15   0.00   0.00   0.00  238.57  180.00   53.07  360.00  1.00 
1 1 1    0   22   15 o 15  127.22   10.90   76.85  360.00   1.13   0.00   0.00   0.00   82.46    0.00   41.41  180.00  0.81 
1 1 1    0   22   16 o  7  230.45    6.56  162.06    0.00   3.66   0.00   0.00   0.00  259.18    0.00   58.06    0.00  1.00 
1 1 1    0   22   17 o  2   29.90   13.57   52.31  180.00  -0.09   0.00   0.00   0.00   28.50  360.00   62.12  360.00  0.09 
1 1 1    0   22   18 o 12  693.79    8.28  711.39  180.00 -42.09  -0.00   0.00   0.00  678.75  180.00   30.07    0.00  1.00 
1 1 1    0   22   19 o  1  115.96   13.28  220.25    0.00   2.40   0.00   0.00   0.00   17.83  180.00  263.80  180.00  0.98 
1 1 1    0   22   20 o 10  188.57    6.97  289.08    0.00   4.21  -0.00   0.00   0.00  112.34  360.00  152.30  180.00  1.00 
1 1 1    0   22   21 o 12  114.22   11.09  212.15  180.00  -1.95  -0.00   0.00   0.00   20.14  180.00  178.99    0.00  0.96 
1 1 1    0   22   22 o  1  417.32    6.55  430.53    0.00  16.20   0.00   0.00   0.00  422.36    0.00   10.09    0.00  1.00 
1 1 1    0   22   23 o 15  461.13    7.35  439.32    0.00  19.84   0.00   0.00   0.00  508.38    0.00   94.51    0.00  1.00 
1 1 1    0   22   24 o 18  537.45    7.04  415.01  360.00  24.57  -0.00   0.00   0.00  684.26  360.00  293.62  360.00  1.00 
1 1 1    0   22   25 o  4  206.26    6.04  141.37  360.00   3.85  -0.00   0.00   0.00  278.23  360.00  144.31  360.00  1.00 
1 1 1    0   22   26 o 11   82.35   10.59  152.02  180.00  -2.03  -0.00   0.00   0.00   14.26  180.00  130.64    0.00  0.97 
1 1 1    0   22   27 o  3   44.89   14.88    4.19    0.00   0.04   0.00   0.00   0.00    0.66  180.00    4.68  180.00  0.04 
1 1 1    0   22   28 o 10  160.07    6.24   97.66    0.00   3.66   0.00   0.00   0.00  225.66    0.00  131.60    0.00  1.00 
1 1 1    0   22   29 o 12  221.11    5.51  247.43    0.00  14.79   0.00   0.00   0.00  202.82    0.00   36.58  180.00  1.00 
1 1 1    0   22   30 f  0   75.53   12.26   49.07    0.00   1.03   0.00   0.00   0.00   47.79    0.00    0.00    0.00  0.00 
1 1 1    0   22   31 o  5  108.48    7.81  134.37    0.00   4.28   0.00   0.00   0.00   84.97    0.00   46.93  180.00  1.00 
1 1 1    0   22   32 f  0   45.06   14.89   31.87    0.00   0.42  -0.00   0.00   0.00   31.42  360.00    0.00    0.00  0.00 
1 1 1    0   22   33 o  3  239.83    5.36  181.36  180.00 -14.72  -0.00   0.00   0.00  300.63  180.00  121.61  180.00  1.00 
1 1 1    0   22   34 o 18   28.42   12.55   46.61    0.00   0.47  -0.00   0.00   0.00   20.98  180.00   67.05  180.00  0.44 
1 1 1    0   22   35 o 13   80.33   10.91   87.60  360.00   2.98  -0.00   0.00   0.00   73.00  360.00   13.82  180.00  0.99 
1 1 1    0   22   36 o  4  164.36    6.09  177.68    0.00  14.74  -0.00   0.00   0.00  152.47  360.00   23.79  180.00  1.00 
1 1 1    0   22   37 o 12  218.81    5.51  242.82  360.00  24.32  -0.00   0.00   0.00  198.97  360.00   39.68  180.00  1.00 
1 1 1    0   22   38 o  7  116.05    7.96  106.31  180.00  -5.25  -0.00   0.00   0.00  128.55  180.00   25.02  180.00  1.00 
1 1 1    0   22   39 o 18  199.72    6.29  185.10  180.00 -17.23   0.00   0.00   0.00  220.62  180.00   41.79  180.00  1.00 
1 1 1    0   22   40 o  8  147.59    6.10  117.80    0.00   9.31  -0.00   0.00   0.00  182.09  360.00   69.00  360.00  1.00 
1 1 1    0   22   41 o  9   36.48   14.47   19.07  360.00   0.43  -0.00   0.00   0.00   11.49  360.00    6.76  180.00  0.41 
1 1 1    0   22   42 o 11   33.42   14.56   10.25    0.00   0.23  -0.00   0.00   0.00    5.30  360.00    4.40  180.00  0.22 
1 1 1    0   22   43 o 13   50.66   14.40   32.49    0.00   1.02   0.00   0.00   0.00   47.95    0.00   17.74    0.00  0.77 
1 1 1    0   22   44 o 13   53.45   13.40   50.40    0.00   1.70  -0.00   0.00   0.00   53.98  360.00    7.93  360.00  0.94 
1 1 1    0   22   45 o  2   78.51   12.42   65.77  360.00   3.29  -0.00   0.00   0.00   97.97  360.00   39.35  360.00  1.00 
1 1 1    0   22   46 o 17   34.58   13.81   76.60  180.00  -1.58  -0.00   0.00   0.00    1.73    0.00   67.01    0.00  0.92 
1 1 1    0   22   47 o  8   28.24   11.68   26.60  180.00  -0.42  -0.00   0.00   0.00    0.92  180.00   20.67    0.00  0.40 
1 1 1    0   22   48 o 17   57.86   13.66   44.86    0.00   1.25  -0.00   0.00   0.00   63.71  360.00   29.14  360.00  0.85 
1 1 1    0   23    1 o 16 1065.82   14.23  777.04  270.00   0.00 -47.27   0.00   0.00 1284.79  270.00  437.94  270.00  1.00 
1 1 1    0   23    2 o 11   49.06   19.52  253.75   90.00  -0.00   0.61   0.00   0.00  185.38  270.00  424.11  270.00  0.54 
1 1 1    0   23    3 o  3   41.06   17.95   35.55   90.00  -0.00  -0.01   0.00   0.00    5.07   90.00   11.24   90.00  0.01 
1 1 1    0   23    4 o 12  394.16    8.03   25.43   90.00  -0.00  -2.15   0.00   0.00  665.32  270.00  563.35  270.00  0.97 
1 1 1    0   23    5 o  2   35.83   16.63  141.01   90.00   0.00   0.09   0.00   0.00   38.36  270.00   82.80  270.00  0.08 
1 1 1    0   23    6 o 17   67.79   21.39  227.43   90.00   0.00   0.63   0.00   0.00   98.36  270.00  272.50  270.00  0.56 
1 1 1    0   23    7 o  8 1272.54   16.64 1097.58  270.00   0.00 -82.11   0.00   0.00 1365.18  270.00  185.29  270.00  1.00 
1 1 1    0   23    8 o  9  354.28    6.75  356.73   90.00  -0.00   5.47   0.00   0.00  434.00   90.00  159.47   90.00  1.00 
1 1 1    0   23    9 o 16  492.53    7.00  418.78   90.00  -0.00  13.02   0.00   0.00  522.71   90.00   60.38   90.00  1.00 
1 1 1    0   23   10 o  4  505.61    7.07  553.02  270.00  -0.00 -19.71   0.00   0.00  346.45  270.00  318.31   90.00  1.00 
1 1 1    0   23   11 o 14  681.53    7.15  474.75  270.00   0.00 -22.06   0.00   0.00  838.98  270.00  314.90  270.00  1.00 
1 1 1    0   23   12 o 16  141.21    8.37  271.63  270.00   0.00  -2.10   0.00   0.00   46.60  270.00  180.93   90.00  0.97 
1 1 1    0   23   13 o  2  532.62    6.23  482.51   90.00   0.00  18.78   0.00   0.00  563.05   90.00   60.86   90.00  1.00 
1 1 1    0   23   14 f  0   99.86   11.56   57.22   90.00   0.00  -0.02   0.00   0.00    2.39  270.00    0.00    0.00  0.00 
1 1 1    0   23   15 o  1  281.47    8.18  148.26   90.00   0.00   3.44   0.00   0.00  413.71   90.00  265.63   90.00  1.00 
1 1 1    0   23   16 o  5  159.09    8.20  340.31   90.00   0.00   4.46   0.00   0.00    7.89  270.00  333.88  270.00  1.00 
1 1 1    0   23   17 o  3  157.87    8.46  260.93  270.00  -0.00  -3.36   0.00   0.00   65.61  270.00  183.76   90.00  1.00 
1 1 1    0   23   18 o 16  109.21   12.81  170.30  270.00  -0.00  -1.64   0.00   0.00   23.60  270.00  155.50   90.00  0.93 
1 1 1    0   23   19 o  8  198.97    8.36  199.77  270.00   0.00  -3.01   0.00   0.00  216.18  270.00   36.35  270.00  1.00 
1 1 1    0   23   20 o 19  141.63    8.98  141.19  270.00   0.00  -1.65   0.00   0.00  128.72  270.00    5.78   90.00  0.93 
1 1 1    0   23   21 o  2  171.72    6.83  158.76  270.00   0.00  -2.50   0.00   0.00  185.20  270.00   31.54  270.00  0.99 
1 1 1    0   23   22 o 15  272.08    5.55  396.23   90.00  -0.00  10.58   0.00   0.00  172.43   90.00  199.29  270.00  1.00 
1 1 1    0   23   23 o 10   38.44   14.88   31.07  270.00  -0.00  -0.13   0.00   0.00   19.39   90.00   48.63   90.00  0.13 
1 1 1    0   23   24 o  7  323.00    5.32  345.01  270.00  -0.00 -14.58   0.00   0.00  319.27  270.00    7.45   90.00  1.00 
1 1 1    0   23   25 o 13  122.60    7.56   84.40  270.00   0.00  -1.66   0.00   0.00  147.71  270.00   67.31  270.00  0.93 
1 1 1    0   23   26 o  5  108.52    8.35  137.60  270.00   0.00  -3.02   0.00   0.00   84.14  270.00   47.73   90.00  1.00 
1 1 1    0   23   27 o 16  208.47    5.58  214.61   90.00   0.00  10.27   0.00   0.00  210.36   90.00    3.79   90.00  1.00 
1 1 1    0   23   28 o  9  241.23    5.43  268.78   90.00  -0.00  17.05   0.00   0.00  222.62   90.00   37.22  270.00  1.00 
1 1 1    0   23   29 o 10   61.52   13.84   20.85  270.00  -0.00  -0.35   0.00   0.00   21.16  270.00    0.88  270.00  0.34 
1 1 1    0   23   30 o 12   20.09    9.92   45.28  270.00  -0.00  -0.26   0.00   0.00   34.07   90.00   78.44   90.00  0.26 
1 1 1    0   23   31 f  0   94.11    9.25   45.04  270.00  -0.00  -1.27   0.00   0.00   44.42  270.00    0.00    0.00  0.00 
1 1 1    0   23   32 o 18  158.00    6.41  154.95  270.00  -0.00  -8.05   0.00   0.00  163.08  270.00   10.15  270.00  1.00 
1 1 1    0   23   33 o 12   34.41   13.85   55.87  270.00  -0.00  -0.65   0.00   0.00   15.61   90.00   70.80   90.00  0.57 
1 1 1    0   23   34 o  2  375.21    5.40  327.29  270.00   0.00 -51.13   0.00   0.00  426.37  270.00  102.31  270.00  1.00 
1 1 1    0   23   35 o  7   30.54   13.06   12.98   90.00   0.00   0.18   0.00   0.00    1.80  270.00   14.68  270.00  0.18 
1 1 1    0   23   36 o 12   77.13   11.73   33.06  270.00   0.00  -1.15   0.00   0.00   93.56  270.00   60.95  270.00  0.82 
1 1 1    0   23   37 o  1   25.09   11.65   14.49  270.00   0.00  -0.15   0.00   0.00    6.69   90.00   20.85   90.00  0.15 
1 1 1    0   23   38 o 15   25.68   11.73   29.02   90.00   0.00   0.32   0.00   0.00   12.16  270.00   40.29  270.00  0.31 
1 1 1    0   23   39 o  2   47.32   14.51    9.52   90.00   0.00   0.20   0.00   0.00    9.82   90.00    0.67   90.00  0.20 
1 1 1    0   23   40 o  5   18.12    9.17   16.70   90.00   0.00   0.18   0.00   0.00    9.48  270.00   25.49  270.00  0.18 
1 1 1    0   23   41 o  7   21.65   10.51   15.71   90.00   0.00   0.25   0.00   0.00    4.27  270.00   19.23  270.00  0.25 
1 1 1    0   23   42 o 11   37.71   13.90   54.97   90.00  -0.00   1.34   0.00   0.00   14.30   90.00   37.21  270.00  0.87 
1 1 1    0   23   43 f  0   83.84    9.11   83.88  270.00  -0.00 -41.00   0.00   0.00   77.27  270.00    0.00    0.00  0.00 
1 1 1    0   23   44 o 14   23.96   11.22    0.11   90.00  -0.00   0.00   0.00   0.00    0.02  270.00    0.11  270.00  0.00 
1 1 1    0   23   45 o  9   36.43   14.26   48.17   90.00  -0.00   1.06   0.00   0.00   15.25   90.00   26.72  270.00  0.79 
1 1 1    0   23   46 o  5  138.62    5.96  115.54  270.00   0.00 -10.30   0.00   0.00  181.11  270.00   84.97  270.00  1.00 
1 1 1    0   23   47 o  1   21.45   10.00   45.52  270.00   0.00  -0.53   0.00   0.00   15.21   90.00   51.24   90.00  0.49 
1 1 1    0   23   48 o 15   18.42    9.00    1.52   90.00   0.00   0.01   0.00   0.00    0.64  270.00    1.78  270.00  0.01 
1 1 1    0   24    0 o 16  933.23   12.76  915.93  180.00 -21.02  -0.00   0.00   0.00 1051.21  180.00  235.95  180.00  1.00 
1 1 1    0   24    1 o  6 1405.67   13.79 1315.67  180.00 -104.45   0.00   0.00   0.00 1459.61  180.00  107.87  180.00  1.00 
1 1 1    0   24    2 o 16  501.83    6.14  436.74  180.00 -11.91  -0.00   0.00   0.00  576.77  180.00  149.87  180.00  1.00 
1 1 1    0   24    3 o 19  193.90    6.90  280.83  180.00  -2.97  -0.00   0.00   0.00  111.77  180.00  162.21    0.00  0.99 
1 1 1    0   24    4 o 16  601.23    6.67  593.03    0.00  21.85   0.00   0.00   0.00  556.49    0.00   89.48  180.00  1.00 
1 1 1    0   24    5 o  6   78.85   16.65  189.47  360.00   0.86  -0.00   0.00   0.00   84.79  180.00  279.34  180.00  0.70 
1 1 1    0   24    6 o 10  828.47    8.22  805.31    0.00  35.49  -0.00   0.00   0.00  909.53  360.00  162.12  360.00  1.00 
1 1 1    0   24    7 o  9  121.01   10.26  241.47    0.00   0.97  -0.00   0.00   0.00   43.13  360.00   95.22  180.00  0.75 
1 1 1    0   24    8 o  9  256.63    6.10  370.98  180.00  -4.38  -0.00   0.00   0.00  231.36  180.00   50.38    0.00  1.00 
1 1 1    0   24    9 o  4  606.26    6.71  530.30  180.00 -19.60   0.00   0.00   0.00  700.57  180.00  188.64  180.00  1.00 
1 1 1    0   24   10 o  2  307.81    5.93   57.12  360.00   3.32  -0.00   0.00   0.00  451.75  360.00  289.49  360.00  1.00 
1 1 1    0   24   11 o  7  156.92    9.79   41.49  360.00   1.20  -0.00   0.00   0.00  152.41  360.00   43.07  360.00  0.83 
1 1 1    0   24   12 o 19  239.14    7.04  185.26    0.00   3.17  -0.00   0.00   0.00  299.55  360.00  122.50  360.00  1.00 
1 1 1    0   24   13 o  3  335.11    6.71  174.88  360.00   5.32  -0.00   0.00   0.00  473.72  360.00  277.26  360.00  1.00 
1 1 1    0   24   14 o 13  428.46    8.22  378.34    0.00  14.87   0.00   0.00   0.00  454.32    0.00   51.71    0.00  1.00 
1 1 1    0   24   15 o  5  163.55   10.08  189.11  360.00   3.09  -0.00   0.00   0.00  104.28  360.00  117.20  180.00  1.00 
1 1 1    0   24   16 o 12   78.15   17.95    6.04  180.00   0.15  -0.00   0.00   0.00    0.23  360.00   22.64  180.00  0.15 
1 1 1    0   24   17 o 14  308.96    7.23  222.08  180.00  -5.87   0.00   0.00   0.00  393.44  180.00  168.97  180.00  1.00 
1 1 1    0   24   18 o 18  125.92    8.52  102.71  180.00  -1.12  -0.00   0.00   0.00   97.35  180.00    8.48    0.00  0.81 
1 1 1    0   24   19 o 13   30.87   14.16   35.61  180.00  -0.10   0.00   0.00   0.00   30.48  360.00   67.05  360.00  0.10 
1 1 1    0   24   20 o  5  162.25    6.91    0.23    0.00  -0.03  -0.00   0.00   0.00    7.20  180.00    5.43  180.00  0.03 
1 1 1    0   24   21 o 11   31.70   13.89   29.94  180.00  -0.09  -0.00   0.00   0.00   21.92    0.00   49.63    0.00  0.09 
1 1 1    0   24   22 o 18  132.23    7.50  102.90    0.00   1.51   0.00   0.00   0.00  143.06    0.00   46.15    0.00  0.91 
1 1 1    0   24   23 o  7  121.90    7.77  135.92  360.00   2.17  -0.00   0.00   0.00  108.80  360.00   19.95  180.00  0.97 
1 1 1    0   24   24 o 19  238.21    5.56  200.74    0.00   7.69   0.00   0.00   0.00  285.18    0.00   93.96    0.00  1.00 
1 1 1    0   24   25 o 18  183.99    5.99  252.73  180.00  -9.43  -0.00   0.00   0.00  125.84  180.00  116.31    0.00  1.00 
1 1 1    0   24   26 o  5   31.28   13.41   51.10    0.00   0.35  -0.00   0.00   0.00   28.07  180.00   77.23  180.00  0.34 
1 1 1    0   24   27 o 14  524.40    6.12  491.17    0.00  66.48   0.00   0.00   0.00  574.19    0.00   99.58    0.00  1.00 
1 1 1    0   24   28 o  5   71.60   13.01   86.08  180.00  -1.69  -0.00   0.00   0.00   50.09  180.00   33.54    0.00  0.93 
1 1 1    0   24   29 o  2  172.12    6.19  128.84  180.00  -6.48   0.00   0.00   0.00  218.16  180.00   92.08  180.00  1.00 
1 1 1    0   24   30 o 13  146.71    6.72  124.58  180.00  -5.47   0.00   0.00   0.00  170.63  180.00   47.85  180.00  1.00 
1 1 1    0   24   31 o  8   39.53   14.80  123.08    0.00   1.48   0.00   0.00   0.00   50.14  180.00  171.60  180.00  0.90 
1 1 1    0   24   32 o  3  160.70    6.34  147.94    0.00   8.35   0.00   0.00   0.00  175.31    0.00   29.22    0.00  1.00 
1 1 1    0   24   33 o  8  157.42    6.36  140.62  180.00  -8.79  -0.00   0.00   0.00  175.71  180.00   36.59  180.00  1.00 
1 1 1    0   24   34 o  5   87.30   10.12   57.29  180.00  -2.27  -0.00   0.00   0.00  114.08  180.00   57.25  180.00  0.98 
1 1 1    0   24   35 o  4   32.48   13.64   72.37  180.00  -1.07  -0.00   0.00   0.00   20.34    0.00   91.91    0.00  0.79 
1 1 1    0   24   36 o  3   33.44   13.95   17.87  180.00  -0.25  -0.00   0.00   0.00    1.30    0.00   18.81    0.00  0.24 
1 1 1    0   24   37 o 17  214.61    5.58  184.30  180.00 -17.42   0.00   0.00   0.00  250.11  180.00   70.99  180.00  1.00 
1 1 1    0   24   38 o  1   44.54   16.06   32.84    0.00   0.63   0.00   0.00   0.00   17.89    0.00   13.78  180.00  0.56 
1 1 1    0   24   39 o  3   51.64   16.42   78.92    0.00   2.01   0.00   0.00   0.00   23.95    0.00   51.77  180.00  0.97 
1 1 1    0   24   40 o 19   38.08   14.27   44.61  180.00  -1.11   0.00   0.00   0.00   18.66  180.00   24.00  360.00  0.81 
1 1 1    0   24   41 o  3   21.38   10.26    1.62    0.00   0.02   0.00   0.00   0.00    0.47  180.00    2.00  180.00  0.02 
1 1 1    0   24   42 o 11   81.53    9.16   56.09  180.00  -3.08  -0.00   0.00   0.00  110.33  180.00   58.29  180.00  1.00 
1 1 1    0   24   43 o  3  203.67    6.25  172.34  180.00 -24.59   0.00   0.00   0.00  250.08  180.00   92.82  180.00  1.00 
1 1 1    0   24   44 o  7   59.77   14.35   25.61  180.00  -0.94  -0.00   0.00   0.00   65.09  180.00   42.33  180.00  0.73 
1 1 1    0   24   45 o 17   21.68   10.13   11.72  180.00  -0.16   0.00   0.00   0.00    3.03  360.00   12.99  360.00  0.16 
1 1 1    0   24   46 o  8   56.92   12.79   41.25  180.00  -1.29  -0.00   0.00   0.00   64.40  180.00   30.95  180.00  0.86 
1 1 1    0   24   47 o 11   16.66    8.30   18.57    0.00   0.16   0.00   0.00   0.00    8.99  180.00   23.30  180.00  0.16 
1 1 1    0   25    1 o 13  400.59    5.94  309.42  270.00  -0.00  -8.96   0.00   0.00  420.22  270.00   39.27  270.00  1.00 
1 1 1    0   25    2 o 12  106.45   12.59   80.14  270.00  -0.00  -1.03   0.00   0.00    0.05   90.00  164.81   90.00  0.77 
1 1 1    0   25    3 o  7  183.88    8.60  251.76   90.00  -0.00   2.91   0.00   0.00  100.85   90.00  163.88  270.00  0.99 
1 1 1    0   25    4 o  8 1370.33   14.58 1138.40  270.00   0.00 -93.20   0.00   0.00 1611.98  270.00  483.29  270.00  1.00 
1 1 1    0   25    5 o 18   34.88   16.01   83.32   90.00   0.00   0.15   0.00   0.00   59.19  270.00  128.70  270.00  0.15 
1 1 1    0   25    6 o  7  189.12    8.49  260.14  270.00   0.00  -2.86   0.00   0.00  139.04  270.00   97.70   90.00  0.99 
1 1 1    0   25    7 o 11  920.23   12.73  658.87   90.00  -0.00  41.51   0.00   0.00 1154.64   90.00  468.82   90.00  1.00 
1 1 1    0   25    8 o 17   94.34   19.88   20.41  270.00  -0.00  -0.40   0.00   0.00    8.76  270.00   53.96   90.00  0.38 
1 1 1    0   25    9 f  0   47.36   19.39  173.17  270.00  -0.00  -0.68   0.00   0.00  204.31  270.00    0.00    0.00  0.00 
1 1 1    0   25   10 o 19  145.81   11.60    7.91   90.00   0.00  -0.84   0.00   0.00  124.15  270.00   48.26  270.00  0.69 
1 1 1    0   25   11 o 18  255.94    7.44  185.03  270.00  -0.00  -4.36   0.00   0.00  302.60  270.00   93.49  270.00  1.00 
1 1 1    0   25   12 o  8  218.36    7.79  236.56  270.00  -0.00  -4.43   0.00   0.00  201.69  270.00   33.20   90.00  1.00 
1 1 1    0   25   13 o  2   85.20   18.45  145.67   90.00  -0.00   0.85   0.00   0.00    1.47  270.00  121.05  270.00  0.69 
1 1 1    0   25   14 o  6  240.11    6.18  261.92  270.00   0.00  -6.01   0.00   0.00  187.43  270.00  105.36   90.00  1.00 
1 1 1    0   25   15 o  2   27.11   13.13   41.82  270.00   0.00  -0.11   0.00   0.00   42.52   90.00   91.00   90.00  0.11 
1 1 1    0   25   16 f  0  629.44    6.85  511.31  270.00   0.00 -41.00   0.00   0.00  482.35  270.00    0.00    0.00  0.00 
1 1 1    0   25   17 o  8  185.31    6.95  199.17   90.00   0.00   2.83   0.00   0.00  187.99   90.00    7.91   90.00  0.99 
1 1 1    0   25   18 o  4  220.90    6.04  177.33  270.00   0.00  -3.17   0.00   0.00  283.13  270.00  126.01  270.00  1.00 
1 1 1    0   25   19 f  0  633.56    7.96  576.24   90.00   0.00  41.00   0.00   0.00  550.82   90.00    0.00    0.00  0.00 
1 1 1    0   25   20 o  3  249.44    5.73  161.68   90.00  -0.00   4.09   0.00   0.00  347.29   90.00  195.98   90.00  1.00 
1 1 1    0   25   21 o  4  397.11    5.98  361.09   90.00  -0.00  16.40   0.00   0.00  453.86   90.00  113.51   90.00  1.00 
1 1 1    0   25   22 o  4   89.66   11.08   21.69   90.00  -0.00   0.26   0.00   0.00   24.74   90.00    4.18   90.00  0.25 
1 1 1    0   25   23 o 13  243.22    5.73  194.27   90.00  -0.00   7.72   0.00   0.00  301.27   90.00  116.11   90.00  1.00 
1 1 1    0   25   24 o 18  272.72    5.44  235.64  270.00  -0.00 -13.09   0.00   0.00  319.62  270.00   93.81  270.00  1.00 
1 1 1    0   25   25 o 18  347.16    5.42  283.45   90.00  -0.00  22.35   0.00   0.00  421.60   90.00  148.88   90.00  1.00 
1 1 1    0   25   26 o 11  315.76    6.40  271.12  270.00   0.00 -21.94   0.00   0.00  369.59  270.00  107.67  270.00  1.00 
1 1 1    0   25   27 o 10   68.02   13.60   95.23  270.00   0.00  -1.76   0.00   0.00   35.80  270.00   56.66   90.00  0.94 
1 1 1    0   25   28 o 15  109.92    8.49   93.36  270.00  -0.00  -2.96   0.00   0.00  127.37  270.00   36.09  270.00  0.99 
1 1 1    0   25   29 o 18  205.45    5.77  184.13   90.00   0.00  11.32   0.00   0.00  229.60   90.00   48.31   90.00  1.00 
1 1 1    0   25   30 o  6  263.34    5.48  262.08  270.00   0.00 -22.04   0.00   0.00  268.09  270.00    9.51  270.00  1.00 
1 1 1    0   25   31 o 18   47.45   15.31   65.03  270.00   0.00  -1.00   0.00   0.00    7.97  270.00   56.23   90.00  0.76 
1 1 1    0   25   32 o  7  315.20    5.38  331.96   90.00   0.00  40.41   0.00   0.00  302.15   90.00   26.10  270.00  1.00 
1 1 1    0   25   33 o 19  213.98    6.35  199.09   90.00  -0.00  19.07   0.00   0.00  230.58   90.00   33.20   90.00  1.00 
1 1 1    0   25   34 o 18   87.12   11.41   61.30  270.00   0.00  -2.55   0.00   0.00  111.39  270.00   50.63  270.00  0.99 
1 1 1    0   25   35 o  9  184.45    6.25  240.03  270.00   0.00 -20.15   0.00   0.00  133.02  270.00  102.85   90.00  1.00 
1 1 1    0   25   36 o 15  334.46    6.22  300.72   90.00   0.00  43.16   0.00   0.00  375.95   90.00   82.99   90.00  1.00 
1 1 1    0   25   37 o 12   38.93   15.39   58.90  270.00  -0.00  -0.97   0.00   0.00    1.32  270.00   55.62   90.00  0.75 
1 1 1    0   25   38 o 15   39.80   15.97   86.59  270.00  -0.00  -1.60   0.00   0.00    9.79   90.00   92.95   90.00  0.92 
1 1 1    0   25   39 o 11   17.72    8.97    2.30  270.00   0.00  -0.03   0.00   0.00    1.27   90.00    3.47   90.00  0.03 
1 1 1    0   25   40 o 14   26.81   11.75   15.56   90.00   0.00   0.30   0.00   0.00    0.76   90.00   14.02  270.00  0.29 
1 1 1    0   25   41 o 12   76.04   11.85   41.70   90.00  -0.00   2.10   0.00   0.00  108.67   90.00   69.73   90.00  0.97 
1 1 1    0   25   42 o 11   30.03   13.10   55.68  270.00  -0.00  -1.06   0.00   0.00    3.93   90.00   55.08   90.00  0.79 
1 1 1    0   25   43 o 16   57.35   13.81   47.26   90.00   0.00   1.70   0.00   0.00   64.67   90.00   21.97   90.00  0.94 
1 1 1    0   25   44 o  5   42.68   13.42   41.80  270.00   0.00  -1.09   0.00   0.00   31.77  270.00    4.47   90.00  0.80 
1 1 1    0   25   45 o 10   60.16   12.59   73.31   90.00   0.00   2.56   0.00   0.00   58.15   90.00    2.59  270.00  0.99 
1 1 1    0   25   46 o  4   26.90   11.48   31.90   90.00   0.00   0.45   0.00   0.00    2.36  270.00   27.53  270.00  0.42 
1 1 1    0   25   47 o 12   28.63   11.94   19.87   90.00  -0.00   0.27   0.00   0.00    0.03  270.00   14.92  270.00  0.26 
1 1 1    0   26    0 o  7  211.11   14.96  212.42    0.00   2.08   0.00   0.00   0.00  113.01    0.00  183.30  180.00  0.97 
1 1 1    0   26    1 o  2  709.82   10.68  551.18  180.00 -31.21  -0.00   0.00   0.00  761.25  180.00  102.85  180.00  1.00 
1 1 1    0   26    2 o 14   49.92   20.42   47.94    0.00   0.18  -0.00   0.00   0.00   36.30  180.00   90.11  180.00  0.18 
1 1 1    0   26    3 o 10  469.79    8.92  371.75    0.00  11.96   0.00   0.00   0.00  567.42    0.00  195.26    0.00  1.00 
1 1 1    0   26    4 o 19  388.80    7.14  173.46  180.00  -5.33  -0.00   0.00   0.00  581.22  180.00  384.87  180.00  1.00 
1 1 1    0   26    5 o  7  936.22   11.60  666.79  180.00 -45.46   0.00   0.00   0.00 1190.61  180.00  508.77  180.00  1.00 
1 1 1    0   26    6 o  4  239.83    7.75   38.61  180.00  -1.21  -0.00   0.00   0.00  333.45  180.00  264.88  180.00  0.84 
1 1 1    0   26    7 o  9  244.86    6.61  233.28  180.00  -5.43   0.00   0.00   0.00  201.25  180.00   87.19  360.00  1.00 
1 1 1    0   26    8 f  0  302.77    6.19  199.52  180.00 -41.00  -0.00   0.00   0.00  209.51  180.00    0.00    0.00  0.00 
1 1 1    0   26    9 o  3   70.71   17.87   46.85  180.00  -0.22  -0.00   0.00   0.00    6.75    0.00   43.51    0.00  0.21 
1 1 1    0   26   10 o  6  432.67    6.04  376.36    0.00  15.30  -0.00   0.00   0.00  455.58  360.00   45.81  360.00  1.00 
1 1 1    0   26   11 o 15  738.95    7.63  721.28  180.00 -44.70   0.00   0.00   0.00  772.62  180.00   67.35  180.00  1.00 
1 1 1    0   26   12 o  7  428.71    6.02  392.82  180.00 -15.43  -0.00   0.00   0.00  436.59  180.00   15.76  180.00  1.00 
1 1 1    0   26   13 o  1  762.18    8.32  723.55    0.00  45.11   0.00   0.00   0.00  826.42    0.00  128.49    0.00  1.00 
1 1 1    0   26   14 o  7  259.05    6.07  222.08  180.00  -4.66  -0.00   0.00   0.00  305.38  180.00   92.75  180.00  1.00 
1 1 1    0   26   15 o  5  373.18    6.25  334.46  180.00 -10.29   0.00   0.00   0.00  418.14  180.00   89.92  180.00  1.00 
1 1 1    0   26   16 o  3   34.27   14.68  132.17  180.00  -0.37  -0.00   0.00   0.00   99.80    0.00  223.88    0.00  0.35 
1 1 1    0   26   17 o  3  626.49    7.83  422.36  180.00 -23.44   0.00   0.00   0.00  857.39  180.00  461.81  180.00  1.00 
1 1 1    0   26   18 o 11  323.82    5.70  317.86  180.00  -9.97   0.00   0.00   0.00  347.40  180.00   47.14  180.00  1.00 
1 1 1    0   26   19 o 15  377.82    6.21  397.71  180.00 -15.85   0.00   0.00   0.00  380.75  180.00    5.87  180.00  1.00 
1 1 1    0   26   20 o 16  154.56    7.13   22.90    0.00   0.42  -0.00   0.00   0.00  101.38  360.00   79.77  360.00  0.40 
1 1 1    0   26   21 o 15  306.29    5.97  343.12    0.00  14.69   0.00   0.00   0.00  286.96    0.00   38.66  180.00  1.00 
1 1 1    0   26   22 o 11  459.70    6.23  323.67    0.00  25.19  -0.00   0.00   0.00  610.63  360.00  301.85  360.00  1.00 
1 1 1    0   26   23 o  5  268.16    5.54  176.85    0.00   9.77   0.00   0.00   0.00  366.74    0.00  197.17    0.00  1.00 
1 1 1    0   26   24 o  5  294.03    5.48  266.06  180.00 -17.91   0.00   0.00   0.00  331.99  180.00   75.91  180.00  1.00 
1 1 1    0   26   25 o 11  133.22    7.38  127.15    0.00   4.34   0.00   0.00   0.00  143.49    0.00   20.63    0.00  1.00 
1 1 1    0   26   26 o 18   50.85   15.67   59.53  180.00  -0.81  -0.00   0.00   0.00   10.29  180.00   47.51    0.00  0.67 
1 1 1    0   26   27 o  6  388.53    5.59  351.00  180.00 -39.74  -0.00   0.00   0.00  433.98  180.00   90.90  180.00  1.00 
1 1 1    0   26   28 o 16  158.66    6.56  146.80  180.00  -6.94   0.00   0.00   0.00  172.85  180.00   28.38  180.00  1.00 
1 1 1    0   26   29 o 13   69.65   14.21  144.95  180.00  -3.03  -0.00   0.00   0.00    4.34    0.00  147.34    0.00  1.00 
1 1 1    0   26   30 o 19  149.89    6.77  151.25    0.00   7.72   0.00   0.00   0.00  150.45    0.00    1.12    0.00  1.00 
1 1 1    0   26   31 o  8  113.44    8.87   57.84  360.00   2.43  -0.00   0.00   0.00  166.22  360.00  109.05  360.00  0.98 
1 1 1    0   26   32 o  9  254.04    6.24  218.60  180.00 -24.13  -0.00   0.00   0.00  291.48  180.00   74.87  180.00  1.00 
1 1 1    0   26   33 o 14  133.21    7.54  102.32    0.00   6.90   0.00   0.00   0.00  164.81    0.00   63.19    0.00  1.00 
1 1 1    0   26   34 o 10  241.52    5.63  194.81  180.00 -21.96  -0.00   0.00   0.00  291.20  180.00   99.37  180.00  1.00 
1 1 1    0   26   35 o  2  339.83    6.57  367.40    0.00  53.07   0.00   0.00   0.00  321.00    0.00   37.66  180.00  1.00 
1 1 1    0   26   36 o 18   57.93   17.50  136.15  180.00  -3.18  -0.00   0.00   0.00   16.45    0.00  148.35    0.00  1.00 
1 1 1    0   26   37 o 16   46.56   15.17    4.47    0.00   0.09   0.00   0.00   0.00    4.34    0.00    0.04    0.00  0.09 
1 1 1    0   26   38 o 15  124.67    7.42  117.24    0.00   8.82  -0.00   0.00   0.00  136.97  360.00   24.61  360.00  1.00 
1 1 1    0   26   39 o  9   27.79   12.17   61.20  180.00  -1.24  -0.00   0.00   0.00   11.49    0.00   69.92    0.00  0.84 
1 1 1    0   26   40 o 12   32.97   13.77   41.72  180.00  -0.90  -0.00   0.00   0.00    8.15  180.00   31.05    0.00  0.72 
1 1 1    0   26   41 o 13   24.94   11.57   17.23  180.00  -0.28   0.00   0.00   0.00    2.33  360.00   18.25  360.00  0.27 
1 1 1    0   26   42 o  5   31.44   12.53   17.61  180.00  -0.36  -0.00   0.00   0.00    5.47  180.00   10.54    0.00  0.34 
1 1 1    0   26   43 o  8   37.01   13.45   49.44  360.00   1.13  -0.00   0.00   0.00   16.54  360.00   27.06  180.00  0.81 
1 1 1    0   26   44 o  1   26.85   12.18    0.93  180.00  -0.02  -0.00   0.00   0.00    0.03  180.00    0.76    0.00  0.02 
1 1 1    0   26   45 o  2   18.17    8.91    7.07    0.00   0.07   0.00   0.00   0.00    3.02  180.00    8.72  180.00  0.07 
1 1 1    0   26   46 o 11   23.41   10.80   14.27  180.00  -0.17  -0.00   0.00   0.00    3.21    0.00   14.15    0.00  0.17 
1 1 1    0   27    1 o 18  170.05    8.25  303.05   90.00   0.00   4.01   0.00   0.00   38.72   90.00  262.42  270.00  1.00 
1 1 1    0   27    2 o 13  272.98    6.48  244.48   90.00   0.00   5.70   0.00   0.00  281.79   90.00   17.64   90.00  1.00 
1 1 1    0   27    3 o  2  843.65    9.07  697.45  270.00   0.00 -46.35   0.00   0.00 1001.21  270.00  315.11  270.00  1.00 
1 1 1    0   27    4 o 19  505.28    6.40  567.60   90.00  -0.00  25.19   0.00   0.00  403.32   90.00  203.92  270.00  1.00 
1 1 1    0   27    5 o 12  226.90    6.71  147.80  270.00  -0.00  -2.90   0.00   0.00  299.73  270.00  148.41  270.00  0.99 
1 1 1    0   27    6 o 19  149.91    8.95  119.53   90.00  -0.00   1.85   0.00   0.00  142.04   90.00    1.34  270.00  0.95 
1 1 1    0   27    7 o 14  819.99    8.88  664.72  270.00  -0.00 -48.56   0.00   0.00  950.84  270.00  261.70  270.00  1.00 
1 1 1    0   27    8 o  3  162.89    7.94  121.85  270.00  -0.00  -1.89   0.00   0.00  176.08  270.00   41.01  270.00  0.96 
1 1 1    0   27    9 o 14  153.77    8.41  156.14  270.00  -0.00  -2.21   0.00   0.00  132.00  270.00   36.23   90.00  0.98 
1 1 1    0   27   10 o 14  516.39    6.83  526.09  270.00   0.00 -22.72   0.00   0.00  516.46  270.00    0.13  270.00  1.00 
1 1 1    0   27   11 o 14  236.04    6.40  123.11   90.00   0.00   2.83   0.00   0.00  327.56   90.00  186.33   90.00  0.99 
1 1 1    0   27   12 o 16  471.44    6.18  354.19   90.00   0.00  14.20   0.00   0.00  586.42   90.00  229.95   90.00  1.00 
1 1 1    0   27   13 o  3  114.29    9.65   23.35   90.00   0.00   0.26   0.00   0.00   31.17   90.00    3.76   90.00  0.26 
1 1 1    0   27   14 o  6  270.94    5.98  273.26   90.00  -0.00   6.14   0.00   0.00  282.91   90.00   23.96   90.00  1.00 
1 1 1    0   27   15 o 10  166.29    7.50  102.10   90.00  -0.00   1.48   0.00   0.00  203.89   90.00  108.00   90.00  0.90 
1 1 1    0   27   16 o 17   29.78   13.58  106.32   90.00  -0.00   0.31   0.00   0.00   87.17  270.00  192.00  270.00  0.30 
1 1 1    0   27   17 o 13  130.69    8.86   26.26   90.00  -0.00   0.32   0.00   0.00   57.39   90.00   34.73   90.00  0.31 
1 1 1    0   27   18 o  9  103.96   10.19  124.23  270.00  -0.00  -1.42   0.00   0.00   67.90  270.00   49.03   90.00  0.89 
1 1 1    0   27   19 o  3   37.38   15.03  121.86  270.00  -0.00  -0.56   0.00   0.00   77.21   90.00  192.48   90.00  0.51 
1 1 1    0   27   20 o 11  154.87    7.19  145.04  270.00   0.00  -3.32   0.00   0.00  171.07  270.00   33.21  270.00  1.00 
1 1 1    0   27   21 o 18  581.42    7.01  585.04  270.00   0.00 -60.93   0.00   0.00  603.91  270.00   44.98  270.00  1.00 
1 1 1    0   27   22 o  3   31.02   13.52   22.42   90.00  -0.00   0.14   0.00   0.00   12.78  270.00   34.29  270.00  0.14 
1 1 1    0   27   23 o 16  336.90    5.90  326.95   90.00  -0.00  25.65   0.00   0.00  358.94   90.00   44.06   90.00  1.00 
1 1 1    0   27   24 o 14   99.08   10.02  120.60  270.00   0.00  -3.07   0.00   0.00   80.72  270.00   35.87   90.00  1.00 
1 1 1    0   27   25 o 10   27.12   12.44   55.74   90.00   0.00   0.42   0.00   0.00   32.82  270.00   86.97  270.00  0.39 
1 1 1    0   27   26 o  6  165.96    6.67  170.38   90.00   0.00   8.21   0.00   0.00  165.33   90.00    1.26  270.00  1.00 
1 1 1    0   27   27 o  1   49.27   15.33   51.73   90.00  -0.00   0.72   0.00   0.00    9.71   90.00   41.19  270.00  0.62 
1 1 1    0   27   28 o 13  109.83    8.55   76.43   90.00   0.00   2.62   0.00   0.00  141.92   90.00   66.51   90.00  0.99 
1 1 1    0   27   29 o  5   24.22   11.67   22.90   90.00   0.00   0.18   0.00   0.00   13.87  270.00   36.47  270.00  0.18 
1 1 1    0   27   30 o  9  340.95    6.38  346.65   90.00  -0.00  43.82   0.00   0.00  339.38   90.00    3.16  270.00  1.00 
1 1 1    0   27   31 o  6  165.65    7.37  154.30  270.00  -0.00 -10.81   0.00   0.00  178.44  270.00   25.60  270.00  1.00 
1 1 1    0   27   32 o  8   19.82    9.86   16.28  270.00  -0.00  -0.16   0.00   0.00   10.00   90.00   26.17   90.00  0.16 
1 1 1    0   27   33 o 17   27.81   13.08   11.57   90.00  -0.00   0.14   0.00   0.00    3.51  270.00   14.92  270.00  0.14 
1 1 1    0   27   34 f  0   24.45   11.83   58.26  270.00  -0.00  -0.59   0.00   0.00   56.98  270.00    0.00    0.00  0.00 
1 1 1    0   27   35 o 14   23.17   11.07   27.44   90.00  -0.00   0.27   0.00   0.00   14.30  270.00   40.93  270.00  0.27 
1 1 1    0   27   36 o 16   97.27    9.46  120.07  270.00  -0.00  -5.48   0.00   0.00   78.87  270.00   36.81   90.00  1.00 
1 1 1    0   27   37 o 12   78.15   11.34  114.52   90.00   0.00   4.85   0.00   0.00   46.43   90.00   63.42  270.00  1.00 
1 1 1    0   27   38 o  2   31.86   13.62   26.26   90.00   0.00   0.56   0.00   0.00    7.19   90.00   17.93  270.00  0.51 
1 1 1    0   27   39 o  2   30.81   13.38   15.71   90.00   0.00   0.33   0.00   0.00    4.64   90.00   10.19  270.00  0.32 
1 1 1    0   27   40 o 19   62.00   13.04   91.26   90.00  -0.00   3.60   0.00   0.00   39.03   90.00   45.75  270.00  1.00 
1 1 1    0   27   41 o  2   36.29   13.50   28.86  270.00  -0.00  -0.66   0.00   0.00   15.62  270.00   10.77   90.00  0.58 
1 1 1    0   27   42 f  0   27.81   11.86    8.09  270.00  -0.00  -0.15   0.00   0.00    7.24  270.00    0.00    0.00  0.00 
1 1 1    0   27   43 o 14   25.98   11.45    5.52   90.00  -0.00   0.09   0.00   0.00    0.08  270.00    4.82  270.00  0.09 
1 1 1    0   27   44 o 12   25.61   11.73   35.27   90.00  -0.00   0.52   0.00   0.00    4.46  270.00   33.40  270.00  0.48 
1 1 1    0   27   45 o  5   20.22    9.72   21.93  270.00  -0.00  -0.23   0.00   0.00    7.82   90.00   24.98   90.00  0.23 
1 1 1    0   28    0 o  7   98.50   20.50   85.01    0.00   0.23  -0.00   0.00   0.00   10.53  180.00   65.64  180.00  0.23 
1 1 1    0   28    1 o  1   40.02   16.70  336.17    0.00   1.15   0.00   0.00   0.00  276.46  180.00  618.49  180.00  0.82 
1 1 1    0   28    2 o 14  405.87    6.55  465.66  180.00 -16.42  -0.00   0.00   0.00  341.28  180.00  129.19    0.00  1.00 
1 1 1    0   28    3 o 11  457.65    6.71  373.69    0.00  14.72   0.00   0.00   0.00  540.77    0.00  166.23    0.00  1.00 
1 1 1    0   28    4 o 13   26.91   13.02   36.49  360.00   0.13  -0.00   0.00   0.00   49.50  180.00  105.88  180.00  0.13 
1 1 1    0   28    5 o  7   40.38   16.53   38.82  180.00  -0.11  -0.00   0.00   0.00   24.62    0.00   58.45    0.00  0.11 
1 1 1    0   28    6 o 16   47.25   17.43   13.39  180.00   0.05   0.00   0.00   0.00    8.49  180.00   22.02  180.00  0.05 
1 1 1    0   28    7 o  7   46.11   17.54   33.21    0.00   0.13   0.00   0.00   0.00   22.27  180.00   56.63  180.00  0.13 
1 1 1    0   28    8 o 15  238.62    6.50  199.21  180.00  -4.04  -0.00   0.00   0.00  277.24  180.00   77.53  180.00  1.00 
1 1 1    0   28    9 o  6  246.62    6.42  386.91    0.00   7.71   0.00   0.00   0.00  123.75    0.00  245.73  180.00  1.00 
1 1 1    0   28   10 o 10  681.33    7.30  588.79  180.00 -32.62  -0.00   0.00   0.00  793.96  180.00  225.25  180.00  1.00 
1 1 1    0   28   11 o  2  454.30    6.12  450.09  180.00 -16.48  -0.00   0.00   0.00  478.64  180.00   48.68  180.00  1.00 
1 1 1    0   28   12 o  6  401.28    5.99  355.68  180.00 -12.23  -0.00   0.00   0.00  457.60  180.00  112.63  180.00  1.00 
1 1 1    0   28   13 o 12   41.24   16.40   86.15  180.00  -0.28  -0.00   0.00   0.00   52.78    0.00  128.38    0.00  0.28 
1 1 1    0   28   14 o 16   24.69   12.00   98.79  360.00   0.23  -0.00   0.00   0.00   83.28  180.00  177.61  180.00  0.22 
1 1 1    0   28   15 o  9  250.71    6.01  275.62    0.00   6.85   0.00   0.00   0.00  242.32    0.00   16.78  180.00  1.00 
1 1 1    0   28   16 o 17  210.49    6.51  144.11  180.00  -3.24  -0.00   0.00   0.00  284.39  180.00  149.10  180.00  1.00 
1 1 1    0   28   17 o  4  400.63    6.26  405.88    0.00  19.41   0.00   0.00   0.00  418.09    0.00   34.92    0.00  1.00 
1 1 1    0   28   18 o  3  354.01    6.29  314.35  180.00 -15.19  -0.00   0.00   0.00  409.95  180.00  111.88  180.00  1.00 
1 1 1    0   28   19 o  8  236.96    5.99  263.12    0.00  10.00   0.00   0.00   0.00  223.28    0.00   27.37  180.00  1.00 
1 1 1    0   28   20 o 19   35.77   14.89   44.14  180.00  -0.30  -0.00   0.00   0.00   21.60    0.00   63.84    0.00  0.29 
1 1 1    0   28   21 o 14  107.81   10.56   96.56  180.00  -2.22   0.00   0.00   0.00  117.80  180.00   25.04  180.00  0.98 
1 1 1    0   28   22 o 10   45.92   15.80   91.70    0.00   0.96   0.00   0.00   0.00   20.16  180.00  108.56  180.00  0.74 
1 1 1    0   28   23 o  9  235.36    6.23  236.06  180.00 -14.88  -0.00   0.00   0.00  242.36  180.00   14.01  180.00  1.00 
1 1 1    0   28   24 o  5   40.92   15.23   47.45    0.00   0.52   0.00   0.00   0.00    6.78  180.00   52.92  180.00  0.48 
1 1 1    0   28   25 o 15  283.96    5.72  248.62    0.00  20.63   0.00   0.00   0.00  324.69    0.00   81.45    0.00  1.00 
1 1 1    0   28   26 o 16   82.53   12.24  131.16    0.00   3.13   0.00   0.00   0.00   35.28    0.00   93.85  180.00  1.00 
1 1 1    0   28   27 o 13  158.53    7.59  147.32  180.00  -7.33  -0.00   0.00   0.00  171.72  180.00   26.37  180.00  1.00 
1 1 1    0   28   28 o 17   48.24   16.40   85.77    0.00   1.30  -0.00   0.00   0.00    1.50  180.00   86.16  180.00  0.86 
1 1 1    0   28   29 o 17   49.30   16.09   39.63    0.00   0.67   0.00   0.00   0.00   18.30    0.00   20.87  180.00  0.58 
1 1 1    0   28   30 o  1   95.65   10.61   45.81  180.00  -1.79  -0.00   0.00   0.00  135.57  180.00   90.20  180.00  0.95 
1 1 1    0   28   31 o 19   46.19   17.39   58.62    0.00   1.18   0.00   0.00   0.00   18.20    0.00   39.99  180.00  0.83 
1 1 1    0   28   32 o 18  128.25    9.40   68.43  180.00  -4.10  -0.00   0.00   0.00  188.80  180.00  121.24  180.00  1.00 
1 1 1    0   28   33 o 18   44.67   15.83   55.70    0.00   1.00   0.00   0.00   0.00   13.40    0.00   41.14  180.00  0.76 
1 1 1    0   28   34 f  0  129.64    7.94   67.41    0.00  41.00   0.00   0.00   0.00   65.51    0.00    0.00    0.00  0.00 
1 1 1    0   28   35 o  6   82.92   10.54  136.63  180.00  -5.18  -0.00   0.00   0.00   34.00  180.00   97.82    0.00  1.00 
1 1 1    0   28   36 o 13  219.36    6.28  233.24  360.00  27.81  -0.00   0.00   0.00  214.85  360.00    9.02  180.00  1.00 
1 1 1    0   28   37 o 15  153.47    7.73  167.12  180.00 -17.51  -0.00   0.00   0.00  147.00  180.00   12.95    0.00  1.00 
1 1 1    0   28   38 o 19   54.35   16.13   50.58    0.00   1.79   0.00   0.00   0.00   54.80    0.00    6.85    0.00  0.95 
1 1 1    0   28   39 o 16   38.39   13.93   77.51    0.00   1.90   0.00   0.00   0.00    1.07    0.00   71.27  180.00  0.96 
1 1 1    0   28   40 o 16   35.60   13.51   41.88    0.00   0.94  -0.00   0.00   0.00   13.85  360.00   24.63  180.00  0.73 
1 1 1    0   28   41 o 16   19.82    9.59   18.57  180.00  -0.25  -0.00   0.00   0.00    7.14    0.00   23.94    0.00  0.24 
1 1 1    0   28   42 o  3   56.93   13.86   82.42    0.00   2.85   0.00   0.00   0.00   41.36    0.00   30.38  180.00  0.99 
1 1 1    0   28   43 o  6   20.45    9.80   26.76  360.00   0.34  -0.00   0.00   0.00    8.99  180.00   31.30  180.00  0.33 
1 1 1    0   28   44 o 10   30.56   12.52    4.81  180.00  -0.08  -0.00   0.00   0.00    0.92  180.00    2.91    0.00  0.08 
1 1 1    0   28   45 o 15   29.21   12.13   20.50  180.00  -0.29  -0.00   0.00   0.00    0.71  180.00   14.83    0.00  0.28 
1 1 1    0   29    1 o 12   96.87   13.68   54.27  270.00   0.00  -0.52   0.00   0.00   28.46  270.00   34.95   90.00  0.47 
1 1 1    0   29    2 o 10   55.54   18.55    7.21  270.00   0.00   0.02   0.00   0.00    2.49  270.00    7.57  270.00  0.02 
1 1 1    0   29    3 o  9  374.18    6.13  384.78   90.00   0.00  12.00   0.00   0.00  370.42   90.00    7.50  270.00  1.00 
1 1 1    0   29    4 o  7  238.71    6.78  228.27   90.00  -0.00   5.03   0.00   0.00  228.37   90.00   20.64  270.00  1.00 
1 1 1    0   29    5 o 12   58.16   18.47   39.19  270.00  -0.00  -0.11   0.00   0.00   10.65   90.00   34.62   90.00  0.11 
1 1 1    0   29    6 o 11  684.94    8.57  538.32  270.00   0.00 -30.27   0.00   0.00  844.53  270.00  319.18  270.00  1.00 
1 1 1    0   29    7 o  8  338.91    6.41  403.87  270.00   0.00 -11.45   0.00   0.00  276.18  270.00  125.47   90.00  1.00 
1 1 1    0   29    8 o  7  134.36    9.08  117.82   90.00   0.00   1.22   0.00   0.00  117.98   90.00   10.46   90.00  0.84 
1 1 1    0   29    9 o  7  187.13    7.32  257.15   90.00   0.00   3.97   0.00   0.00  131.55   90.00  110.89  270.00  1.00 
1 1 1    0   29   10 o 13  464.04    7.30  482.48   90.00  -0.00  19.30   0.00   0.00  470.84   90.00   13.59   90.00  1.00 
1 1 1    0   29   11 o 14  270.99    6.20  255.29  270.00  -0.00  -6.06   0.00   0.00  307.32  270.00   72.67  270.00  1.00 
1 1 1    0   29   12 o 10   88.21   14.07   63.77  270.00  -0.00  -0.54   0.00   0.00   24.89  270.00   37.04   90.00  0.49 
1 1 1    0   29   13 o  7  227.61    6.32  203.99  270.00  -0.00  -4.67   0.00   0.00  261.85  270.00   68.56  270.00  1.00 
1 1 1    0   29   14 o 18   35.67   15.58   73.32  270.00  -0.00  -0.27   0.00   0.00   50.42   90.00  119.95   90.00  0.27 
1 1 1    0   29   15 o 16   25.63   12.32   54.35   90.00  -0.00   0.16   0.00   0.00   43.10  270.00   94.38  270.00  0.16 
1 1 1    0   29   16 o  7  427.95    6.75  301.82  270.00   0.00 -16.98   0.00   0.00  570.03  270.00  284.17  270.00  1.00 
1 1 1    0   29   17 o 16  191.86    7.43  152.80   90.00   0.00   4.41   0.00   0.00  238.29   90.00   92.97   90.00  1.00 
1 1 1    0   29   18 o  6   35.18   15.18  154.50   90.00   0.00   0.93   0.00   0.00   96.02  270.00  243.60  270.00  0.73 
1 1 1    0   29   19 o  9  528.20    6.40  468.40   90.00   0.00  51.10   0.00   0.00  607.26   90.00  158.12   90.00  1.00 
1 1 1    0   29   20 o  8  421.63    5.94  381.09   90.00  -0.00  36.25   0.00   0.00  476.66   90.00  110.05   90.00  1.00 
1 1 1    0   29   21 f  0  269.01    6.58  286.94   90.00  -0.00  41.00   0.00   0.00  276.94   90.00    0.00    0.00  0.00 
1 1 1    0   29   22 o 12  104.03    9.95   75.71   90.00  -0.00   2.15   0.00   0.00  129.20   90.00   55.89   90.00  0.97 
1 1 1    0   29   23 o 10  318.73    5.69  298.24  270.00   0.00 -27.31   0.00   0.00  347.04  270.00   56.62  270.00  1.00 
1 1 1    0   29   24 o  2  218.36    6.83  245.18   90.00  -0.00  15.65   0.00   0.00  196.56   90.00   43.59  270.00  1.00 
1 1 1    0   29   25 o 18  390.84    6.54  372.49  270.00  -0.00 -43.58   0.00   0.00  414.62  270.00   47.57  270.00  1.00 
1 1 1    0   29   26 o 13  126.21    9.29  157.90   90.00  -0.00   6.24   0.00   0.00   96.61   90.00   59.20  270.00  1.00 
1 1 1    0   29   27 o  5   95.14   10.74   63.61   90.00  -0.00   2.01   0.00   0.00  120.77   90.00   57.96   90.00  0.96 
1 1 1    0   29   28 o 17   47.02   17.65  160.23  270.00  -0.00  -2.53   0.00   0.00   65.47   90.00  223.79   90.00  0.99 
1 1 1    0   29   29 o 16   25.52   12.35   43.56  270.00   0.00  -0.45   0.00   0.00   21.74   90.00   64.88   90.00  0.42 
1 1 1    0   29   30 o  5   38.55   15.97   11.30  270.00   0.00  -0.19   0.00   0.00    3.44  270.00    7.77   90.00  0.19 
1 1 1    0   29   31 o 17  192.17    6.83  150.04   90.00  -0.00  13.82   0.00   0.00  236.13   90.00   87.93   90.00  1.00 
1 1 1    0   29   32 o  3   20.95   10.39    8.33  270.00  -0.00  -0.07   0.00   0.00    5.03   90.00   13.20   90.00  0.07 
1 1 1    0   29   33 o 14   76.57   12.72   97.80   90.00   0.00   3.09   0.00   0.00   57.38   90.00   37.74  270.00  1.00 
1 1 1    0   29   34 o 12   29.70   13.10   25.48   90.00   0.00   0.33   0.00   0.00    5.55  270.00   30.15  270.00  0.32 
1 1 1    0   29   35 o  5   90.02   12.30  121.66  270.00   0.00  -5.41   0.00   0.00   63.20  270.00   53.63   90.00  1.00 
1 1 1    0   29   36 o  9   53.04   15.82   73.61   90.00  -0.00   2.24   0.00   0.00   33.23   90.00   37.26  270.00  0.98 
1 1 1    0   29   37 o 13   36.36   13.94   40.68  270.00  -0.00  -1.02   0.00   0.00   17.33  270.00   21.35   90.00  0.77 
1 1 1    0   29   38 o  8  157.27    6.80  150.96  270.00  -0.00 -17.11   0.00   0.00  173.13  270.00   31.72  270.00  1.00 
1 1 1    0   29   39 o  7   29.35   12.54    2.78  270.00   0.00  -0.05   0.00   0.00    0.50  270.00    2.06   90.00  0.05 
1 1 1    0   29   40 o 14   29.32   12.33   37.16  270.00   0.00  -0.70   0.00   0.00    1.81  270.00   31.94   90.00  0.61 
1 1 1    0   29   41 o 11   30.42   12.55    3.13  270.00   0.00  -0.06   0.00   0.00    0.89  270.00    1.87   90.00  0.06 
1 1 1    0   29   42 o  3   59.91   12.76   28.11   90.00  -0.00   1.02   0.00   0.00   68.37   90.00   44.62   90.00  0.77 
1 1 1    0   29   43 o 11   48.14   13.90   73.82  270.00  -0.00  -1.90   0.00   0.00   32.42  270.00   27.24   90.00  0.96 
1 1 1    0   29   44 f  0   75.59   10.00   58.83  270.00   0.00  -2.27   0.00   0.00   45.34  270.00    0.00    0.00  0.00 
1 1 1    0   30    0 o 12  511.63   10.71  607.42  180.00 -12.43   0.00   0.00   0.00  444.64  180.00  133.98  360.00  1.00 
1 1 1    0   30    1 o  9  783.44    8.64  638.15  180.00 -39.99   0.00   0.00   0.00  959.43  180.00  351.97  180.00  1.00 
1 1 1    0   30    2 o  9  151.07    8.45  254.39  180.00  -3.06  -0.00   0.00   0.00   61.24  180.00  178.33    0.00  1.00 
1 1 1    0   30    3 o 13  115.82   10.74   19.76    0.00   0.17   0.00   0.00   0.00   21.77    0.00    4.50    0.00  0.17 
1 1 1    0   30    4 o 11   78.55   16.48  130.94  180.00  -0.84  -0.00   0.00   0.00   18.01    0.00  143.93    0.00  0.69 
1 1 1    0   30    5 o 13  119.55   10.53  284.75    0.00   2.82   0.00   0.00   0.00   31.34  180.00  300.10  180.00  0.99 
1 1 1    0   30    6 o 15  365.06    6.07  345.45  360.00  11.05  -0.00   0.00   0.00  395.65  360.00   61.18  360.00  1.00 
1 1 1    0   30    7 o 10  243.49    6.47  282.48    0.00   6.01   0.00   0.00   0.00  221.53    0.00   43.93  180.00  1.00 
1 1 1    0   30    8 o 13   39.50   16.13    4.92  180.00  -0.05  -0.00   0.00   0.00    9.02    0.00   21.78    0.00  0.05 
1 1 1    0   30    9 o  4  244.92    6.46  254.69  180.00  -5.92   0.00   0.00   0.00  247.37  180.00    4.90  180.00  1.00 
1 1 1    0   30   10 o 13  234.79    6.53  167.89  360.00   3.87  -0.00   0.00   0.00  310.84  360.00  152.51  360.00  1.00 
1 1 1    0   30   11 o 11  461.73    6.65  418.19  360.00  19.90  -0.00   0.00   0.00  529.55  360.00  135.63  360.00  1.00 
1 1 1    0   30   12 o 16   72.12   16.15  184.68    0.00   1.42  -0.00   0.00   0.00   45.53  180.00  219.29  180.00  0.89 
1 1 1    0   30   13 o 14   53.91   17.10  133.97  360.00   0.83  -0.00   0.00   0.00   52.87  180.00  179.34  180.00  0.68 
1 1 1    0   30   14 o  2  282.37    7.69  254.93  360.00   9.48  -0.00   0.00   0.00  323.26  360.00   81.79  360.00  1.00 
1 1 1    0   30   15 o  7  192.46    6.81  184.47  360.00   5.28  -0.00   0.00   0.00  209.52  360.00   34.12  360.00  1.00 
1 1 1    0   30   16 f  0  320.27    5.98  291.69    0.00  41.00   0.00   0.00   0.00  278.37    0.00    0.00    0.00  0.00 
1 1 1    0   30   17 o 19   92.98   13.83   15.52    0.00   0.28   0.00   0.00   0.00   36.24    0.00   21.37    0.00  0.27 
1 1 1    0   30   18 o 10   75.86   17.51   87.72  180.00  -1.37   0.00   0.00   0.00   48.91  180.00   35.37  360.00  0.88 
1 1 1    0   30   19 o 19   32.95   14.29   16.03  180.00  -0.12  -0.00   0.00   0.00    7.55    0.00   23.01    0.00  0.12 
1 1 1    0   30   20 o 11  247.25    6.16  201.02    0.00  13.00   0.00   0.00   0.00  300.18    0.00  105.86    0.00  1.00 
1 1 1    0   30   21 o  7   75.41   15.88   66.50  360.00   1.34  -0.00   0.00   0.00   66.82  360.00    2.29  360.00  0.87 
1 1 1    0   30   22 f  0  189.51    7.53  181.59    0.00  41.00  -0.00   0.00   0.00  177.18  360.00    0.00    0.00  0.00 
1 1 1    0   30   23 o 12  363.51    6.49  350.25    0.00  37.51   0.00   0.00   0.00  383.37    0.00   39.73    0.00  1.00 
1 1 1    0   30   24 o 13  268.85    6.51  169.52  180.00 -13.78  -0.00   0.00   0.00  370.51  180.00  203.32  180.00  1.00 
1 1 1    0   30   25 o  6   41.97   16.34   29.63  360.00   0.37  -0.00   0.00   0.00    0.67  360.00   28.58  180.00  0.36 
1 1 1    0   30   26 o 19  504.65    8.03  452.38  360.00  77.99  -0.00   0.00   0.00  562.65  360.00  116.01  360.00  1.00 
1 1 1    0   30   27 o  9   63.43   17.91   58.67  360.00   1.26  -0.00   0.00   0.00   50.03  360.00    7.95  180.00  0.85 
1 1 1    0   30   28 o  1  215.24    7.83  213.29  180.00 -19.33  -0.00   0.00   0.00  219.22  180.00    7.95  180.00  1.00 
1 1 1    0   30   29 o  5   33.75   14.57   12.57  180.00  -0.19   0.00   0.00   0.00    0.32  180.00   12.16  360.00  0.19 
1 1 1    0   30   30 o  1  209.09    6.70  168.77    0.00  16.93  -0.00   0.00   0.00  251.48  360.00   84.77  360.00  1.00 
1 1 1    0   30   31 o  2   15.79    8.13    0.18  360.00   0.00  -0.00   0.00   0.00    0.14  180.00    0.31  180.00  0.00 
1 1 1    0   30   32 o  7  155.23    8.00  136.21    0.00   9.08   0.00   0.00   0.00  177.93    0.00   45.40    0.00  1.00 
1 1 1    0   30   33 o  5  105.30   10.95  114.07  180.00  -5.37   0.00   0.00   0.00  100.35  180.00    9.88  360.00  1.00 
1 1 1    0   30   34 o  6   23.35   11.36   43.83  180.00  -0.50  -0.00   0.00   0.00   20.51    0.00   62.61    0.00  0.46 
1 1 1    0   30   35 o 17   64.68   13.50   59.15  180.00  -2.22   0.00   0.00   0.00   69.67  180.00   13.01  180.00  0.98 
1 1 1    0   30   36 o  9   37.23   14.03    2.56    0.00   0.07  -0.00   0.00   0.00    2.50  360.00    0.06  360.00  0.07 
1 1 1    0   30   37 o 17   25.79   11.74   22.32    0.00   0.39   0.00   0.00   0.00    1.70  180.00   22.66  180.00  0.37 
1 1 1    0   30   38 o 11   31.76   13.13   11.80  180.00  -0.24  -0.00   0.00   0.00    3.88  180.00    7.04    0.00  0.23 
1 1 1    0   30   39 o  1   44.99   14.30    5.61  180.00  -0.16   0.00   0.00   0.00    8.90  180.00    3.78  180.00  0.16 
1 1 1    0   30   40 o  3   19.37    9.52   61.58  180.00  -0.80  -0.00   0.00   0.00   29.15    0.00   83.93    0.00  0.66 
1 1 1    0   30   41 o  3  149.01    6.24  137.80  180.00 -13.75   0.00   0.00   0.00  180.24  180.00   62.47  180.00  1.00 
1 1 1    0   30   42 o  3   13.98    7.21   16.61  180.00  -0.14  -0.00   0.00   0.00    9.67    0.00   23.27    0.00  0.14 
1 1 1    0   30   43 o  7   21.99   10.27   23.96  360.00   0.28  -0.00   0.00   0.00    6.86  180.00   25.59  180.00  0.27 
1 1 1    0   31    1 o 17  269.52    6.39  231.61  270.00  -0.00  -5.79   0.00   0.00  315.21  270.00   91.39  270.00  1.00 
1 1 1    0   31    2 o  1  363.98    6.16  327.61  270.00   0.00 -10.93   0.00   0.00  417.22  270.00  106.47  270.00  1.00 
1 1 1    0   31    3 o  1   40.43   16.44   29.95   90.00   0.00   0.11   0.00   0.00   20.40  270.00   50.01  270.00  0.11 
1 1 1    0   31    4 o 19   27.57   13.13   56.47   90.00   0.00   0.15   0.00   0.00   48.37  270.00  105.13  270.00  0.15 
1 1 1    0   31    5 o  5  407.10    6.60  342.27   90.00   0.00  13.35   0.00   0.00  490.24   90.00  166.28   90.00  1.00 
1 1 1    0   31    6 o 14  463.56    6.32  524.78   90.00  -0.00  23.93   0.00   0.00  430.10   90.00   66.93  270.00  1.00 
1 1 1    0   31    7 o  4   22.64   11.30   83.88  270.00  -0.00  -0.20   0.00   0.00   72.51   90.00  153.75   90.00  0.19 
1 1 1    0   31    8 o  1  131.86    9.33  129.66  270.00  -0.00  -1.78   0.00   0.00  126.96  270.00    4.79  270.00  0.94 
1 1 1    0   31    9 o  1  196.18    7.06  128.70   90.00  -0.00   2.75   0.00   0.00  268.11   90.00  147.04   90.00  0.99 
1 1 1    0   31   10 o 11   88.81   13.45   56.00   90.00   0.00   0.57   0.00   0.00   38.70   90.00   14.11  270.00  0.52 
1 1 1    0   31   11 o 14   60.39   17.41  129.88  270.00  -0.00  -0.95   0.00   0.00   33.24   90.00  156.07   90.00  0.74 
1 1 1    0   31   12 f  0  125.75    9.37  133.61   90.00  -0.00   2.30   0.00   0.00  126.73   90.00    0.00    0.00  0.00 
1 1 1    0   31   13 o 11   34.57   15.00  120.87   90.00  -0.00   0.62   0.00   0.00   76.78  270.00  191.79  270.00  0.55 
1 1 1    0   31   14 o  9  293.46    7.19  330.45  270.00   0.00 -16.87   0.00   0.00  271.44  270.00   44.04   90.00  1.00 
1 1 1    0   31   15 o 10   35.65   15.18   64.63   90.00   0.00   0.45   0.00   0.00   32.07  270.00   94.00  270.00  0.42 
1 1 1    0   31   16 f  0  257.25    6.32  313.16   90.00   0.00  41.00   0.00   0.00  300.76   90.00    0.00    0.00  0.00 
1 1 1    0   31   17 o  8  410.26    6.82  405.03  270.00  -0.00 -38.51   0.00   0.00  430.50  270.00   40.48  270.00  1.00 
1 1 1    0   31   18 o  2  218.40    8.63  243.58  270.00  -0.00 -13.33   0.00   0.00  201.58  270.00   33.63   90.00  1.00 
1 1 1    0   31   19 o  7  238.45    6.94  194.54   90.00   0.00  12.89   0.00   0.00  288.50   90.00  100.09   90.00  1.00 
1 1 1    0   31   20 o 14  154.71    8.48   78.95   90.00   0.00   3.46   0.00   0.00  231.98   90.00  155.15   90.00  1.00 
1 1 1    0   31   21 o  4   36.91   15.76   63.90  270.00   0.00  -0.65   0.00   0.00   20.44   90.00   82.95   90.00  0.57 
1 1 1    0   31   22 o  5  118.54   11.35  172.21   90.00  -0.00   5.91   0.00   0.00   67.73   90.00  101.62  270.00  1.00 
1 1 1    0   31   23 f  0   52.85   18.62   67.37   90.00  -0.00   1.00   0.00   0.00   66.45   90.00    0.00    0.00  0.00 
1 1 1    0   31   24 o  8   32.84   14.95   91.78  270.00  -0.00  -0.93   0.00   0.00   42.56   90.00  133.15   90.00  0.73 
1 1 1    0   31   25 o 18  254.22    7.27  244.61   90.00  -0.00  21.68   0.00   0.00  266.90   90.00   25.36   90.00  1.00 
1 1 1    0   31   26 o  8   71.99   15.78   67.68  270.00  -0.00  -1.73   0.00   0.00   68.26  270.00    1.34  270.00  0.94 
1 1 1    0   31   27 o  6   58.70   16.86   20.26  270.00  -0.00  -0.47   0.00   0.00   30.93  270.00   10.86  270.00  0.43 
1 1 1    0   31   28 o 19  147.77    7.96  202.56  270.00   0.00 -14.77   0.00   0.00   94.41  270.00  106.73   90.00  1.00 
1 1 1    0   31   29 o 17  119.36    8.67  160.90   90.00   0.00   9.03   0.00   0.00   79.86   90.00   79.01  270.00  1.00 
1 1 1    0   31   30 o  2  118.16   10.20   48.35   90.00   0.00   2.46   0.00   0.00  185.50   90.00  138.13   90.00  0.99 
1 1 1    0   31   31 o 19   29.38   13.41   76.33  270.00   0.00  -0.92   0.00   0.00   31.73   90.00  106.01   90.00  0.72 
1 1 1    0   31   32 o 17  106.76    9.78  107.60   90.00  -0.00   5.19   0.00   0.00  109.50   90.00    5.49   90.00  1.00 
1 1 1    0   31   33 o 14   37.67   14.50   42.27   90.00  -0.00   0.74   0.00   0.00    6.79   90.00   33.82  270.00  0.63 
1 1 1    0   31   34 o 12   32.86   13.54   44.55  270.00  -0.00  -0.83   0.00   0.00    2.12  270.00   40.57   90.00  0.68 
1 1 1    0   31   35 o 18   22.99   10.82   47.62   90.00  -0.00   0.82   0.00   0.00   14.53  270.00   60.01  270.00  0.67 
1 1 1    0   31   36 o  4   51.47   14.38   84.76  270.00   0.00  -2.86   0.00   0.00   22.47  270.00   57.32   90.00  0.99 
1 1 1    0   31   37 o  8   19.55    9.63   36.40   90.00   0.00   0.48   0.00   0.00   16.43  270.00   50.19  270.00  0.44 
1 1 1    0   31   38 o 14   31.90   13.11   16.96   90.00   0.00   0.34   0.00   0.00    5.61   90.00    9.88  270.00  0.33 
1 1 1    0   31   39 o 11   76.05   10.94   54.86  270.00   0.00  -2.74   0.00   0.00  101.67  270.00   52.48  270.00  0.99 
1 1 1    0   31   40 o 17   18.90    9.31    1.88   90.00   0.00   0.02   0.00   0.00    0.75  270.00    2.36  270.00  0.02 
1 1 1    0   31   41 o 14   57.54   13.31   43.29   90.00   0.00   1.42   0.00   0.00   66.68   90.00   30.86   90.00  0.89 
1 1 1    0   31   42 o  9   77.23   10.21   65.14   90.00   0.00   2.72   0.00   0.00  101.58   90.00   50.03   90.00  0.99 
1 1 1    0   31   43 o 17   18.17    9.14   39.40   90.00  -0.00   0.35   0.00   0.00   17.43  270.00   47.18  270.00  0.34 
1 1 1    0   32    0 o 11  173.30   13.63  203.08    0.00   1.83  -0.00   0.00   0.00  138.16  360.00   52.97  180.00  0.95 
1 1 1    0   32    1 o  1  422.45    6.24  444.85    0.00  19.75   0.00   0.00   0.00  425.99    0.00    7.08    0.00  1.00 
1 1 1    0   32    2 o  2   42.03   16.36   52.84  180.00  -0.23  -0.00   0.00   0.00   30.86    0.00   80.68    0.00  0.23 
1 1 1    0   32    3 o  7   41.02   16.62   59.86    0.00   0.26   0.00   0.00   0.00   35.74  180.00   92.03  180.00  0.25 
1 1 1    0   32    4 o 15   66.56   17.69   45.92    0.00   0.32  -0.00   0.00   0.00    1.61  180.00   44.81  180.00  0.31 
1 1 1    0   32    5 o  4  335.97    6.13  335.92  180.00 -12.71  -0.00   0.00   0.00  355.51  180.00   39.09  180.00  1.00 
1 1 1    0   32    6 o 10  501.08    6.42  449.69    0.00  26.36   0.00   0.00   0.00  577.92    0.00  153.69    0.00  1.00 
1 1 1    0   32    7 o  5   91.35   13.55   49.55  360.00   0.55  -0.00   0.00   0.00   43.96  360.00    2.86  180.00  0.50 
1 1 1    0   32    8 o  1  128.25    9.57  212.82  180.00  -3.52   0.00   0.00   0.00   54.57  180.00  146.91  360.00  1.00 
1 1 1    0   32    9 o  4  227.13    6.70  265.84  180.00  -8.39  -0.00   0.00   0.00  202.05  180.00   50.15    0.00  1.00 
1 1 1    0   32   10 o 11  313.84    6.12  366.16  180.00 -17.33  -0.00   0.00   0.00  279.45  180.00   68.77    0.00  1.00 
1 1 1    0   32   11 o 13   46.51   17.07   76.41    0.00   0.57   0.00   0.00   0.00   25.27  180.00   98.15  180.00  0.51 
1 1 1    0   32   12 o  6   26.94   12.75   15.64    0.00   0.08   0.00   0.00   0.00   10.83  180.00   25.79  180.00  0.08 
1 1 1    0   32   13 o  5  259.22    6.72  277.14  180.00 -14.72   0.00   0.00   0.00  252.79  180.00   12.86  360.00  1.00 
1 1 1    0   32   14 o  1  131.46   13.19  170.39    0.00   4.73   0.00   0.00   0.00   99.15    0.00   64.56  180.00  1.00 
1 1 1    0   32   15 o  2  218.36    7.37  194.73  180.00  -9.86  -0.00   0.00   0.00  249.21  180.00   61.69  180.00  1.00 
1 1 1    0   32   16 f  0   33.15   14.98   55.05  180.00  -0.44  -0.00   0.00   0.00   53.15  180.00    0.00    0.00  0.00 
1 1 1    0   32   17 o 17   28.95   13.73    3.06    0.00   0.02   0.00   0.00   0.00    1.62  180.00    4.58  180.00  0.02 
1 1 1    0   32   18 o 14  121.22   15.64  152.78  180.00  -4.97  -0.00   0.00   0.00   93.94  180.00   54.54    0.00  1.00 
1 1 1    0   32   19 o  7  310.79    7.12  307.68  180.00 -27.59   0.00   0.00   0.00  321.19  180.00   20.80  180.00  1.00 
1 1 1    0   32   20 o 18   42.93   17.34   58.13  180.00  -0.68  -0.00   0.00   0.00    6.12    0.00   63.15    0.00  0.59 
1 1 1    0   32   21 o 19   75.40   19.39   28.16  180.00  -0.58  -0.00   0.00   0.00   50.87  180.00   23.11  180.00  0.52 
1 1 1    0   32   22 f  0   25.94   12.37   48.22  180.00  -0.38  -0.00   0.00   0.00   47.58  180.00    0.00    0.00  0.00 
1 1 1    0   32   23 o 18  344.79    6.76  408.87  180.00 -47.24  -0.00   0.00   0.00  285.98  180.00  117.62    0.00  1.00 
1 1 1    0   32   24 o  3   33.74   14.58   68.97    0.00   0.78   0.00   0.00   0.00   23.90  180.00   92.02  180.00  0.66 
1 1 1    0   32   25 o  7   30.10   13.75   45.91  180.00  -0.52   0.00   0.00   0.00   16.86  360.00   62.27  360.00  0.47 
1 1 1    0   32   26 o  9   65.36   15.86   74.26  180.00  -1.98  -0.00   0.00   0.00   52.17  180.00   21.45    0.00  0.96 
1 1 1    0   32   27 o  8   31.46   14.45   97.29  180.00  -1.44  -0.00   0.00   0.00   40.41    0.00  137.05    0.00  0.89 
1 1 1    0   32   28 o 18   45.91   17.05   20.04    0.00   0.39   0.00   0.00   0.00   14.22    0.00    5.55  180.00  0.37 
1 1 1    0   32   29 o  3  171.20    7.82  136.08    0.00  10.13   0.00   0.00   0.00  209.13    0.00   75.87    0.00  1.00 
1 1 1    0   32   30 o  7  151.28    6.98  125.82  180.00  -8.26   0.00   0.00   0.00  180.19  180.00   57.81  180.00  1.00 
1 1 1    0   32   31 o 17   29.73   13.13   50.19  180.00  -0.65   0.00   0.00   0.00   14.44  360.00   62.94  360.00  0.57 
1 1 1    0   32   32 o  4   19.53    9.72    0.96  360.00   0.01  -0.00   0.00   0.00    0.56  180.00    1.49  180.00  0.01 
1 1 1    0   32   33 o 13  112.64    8.17   67.50    0.00   4.61   0.00   0.00   0.00  160.55    0.00   95.86    0.00  1.00 
1 1 1    0   32   34 o 16   17.70    8.90   29.44    0.00   0.40   0.00   0.00   0.00   14.66  180.00   42.80  180.00  0.38 
1 1 1    0   32   35 o  6   93.39    9.72  104.27  180.00  -6.95   0.00   0.00   0.00   88.50  180.00    9.77  360.00  1.00 
1 1 1    0   32   36 o 15  219.63    5.78  169.26  180.00 -26.06  -0.00   0.00   0.00  282.03  180.00  124.79  180.00  1.00 
1 1 1    0   32   37 o  5   41.70   14.46   45.66    0.00   1.18   0.00   0.00   0.00   27.17    0.00   14.64  180.00  0.83 
1 1 1    0   32   38 o  8   20.10    9.84    8.20    0.00   0.11   0.00   0.00   0.00    2.96  180.00   10.35  180.00  0.11 
1 1 1    0   32   39 o  1   30.88   12.86   63.43  180.00  -1.21  -0.00   0.00   0.00    3.39    0.00   58.48    0.00  0.84 
1 1 1    0   32   40 o  8   23.89   11.03    9.77    0.00   0.14   0.00   0.00   0.00    1.42  180.00    9.57  180.00  0.14 
1 1 1    0   32   41 o 10   18.74    9.21   31.28  360.00   0.33  -0.00   0.00   0.00   13.10  180.00   38.10  180.00  0.32 
1 1 1    0   32   42 o 12   39.96   14.40   26.21  180.00  -0.49  -0.00   0.00   0.00   16.25  180.00    3.76    0.00  0.45 
1 1 1    0   33    1 o 15  145.49    8.67  177.34   90.00  -0.00   3.39   0.00   0.00  122.32   90.00   45.67  270.00  1.00 
1 1 1    0   33    2 o  7   56.99   18.19  100.93  270.00   0.00  -0.74   0.00   0.00   24.09   90.00  119.74   90.00  0.63 
1 1 1    0   33    3 o 11  161.80    8.13  228.15  270.00   0.00  -5.01   0.00   0.00  107.25  270.00  109.07   90.00  1.00 
1 1 1    0   33    4 o 15   78.30   15.64   52.69   90.00  -0.00   0.56   0.00   0.00   29.72   90.00   20.30  270.00  0.51 
1 1 1    0   33    5 o  5  253.51    6.59  195.43   90.00  -0.00   7.21   0.00   0.00  321.35   90.00  135.68   90.00  1.00 
1 1 1    0   33    6 o  3   35.65   15.50   76.53  270.00   0.00  -0.40   0.00   0.00   45.48   90.00  118.29   90.00  0.38 
1 1 1    0   33    7 o  1  164.30    8.08  143.96   90.00   0.00   3.82   0.00   0.00  191.13   90.00   53.98   90.00  1.00 
1 1 1    0   33    8 o 16  139.54    9.14  143.69   90.00   0.00   3.47   0.00   0.00  141.36   90.00    4.17   90.00  1.00 
1 1 1    0   33    9 o 18  207.28    7.76  246.64  270.00  -0.00  -9.69   0.00   0.00  178.59  270.00   57.38   90.00  1.00 
1 1 1    0   33   10 o  8   49.89   18.06   99.03   90.00  -0.00   0.95   0.00   0.00   21.05  270.00  115.96  270.00  0.74 
1 1 1    0   33   11 o 13  276.77    7.31  285.37   90.00  -0.00  16.84   0.00   0.00  279.54   90.00    5.53   90.00  1.00 
1 1 1    0   33   12 o 15   36.91   16.24   46.67   90.00  -0.00   0.37   0.00   0.00   18.85  270.00   63.74  270.00  0.35 
1 1 1    0   33   13 o 18  325.08    8.66  343.25  270.00  -0.00 -26.43   0.00   0.00  319.28  270.00   11.59   90.00  1.00 
1 1 1    0   33   14 o  6   63.03   19.97   72.21  270.00  -0.00  -1.06   0.00   0.00   29.35  270.00   40.40   90.00  0.79 
1 1 1    0   33   15 o  3  382.57    7.68  402.88   90.00  -0.00  42.23   0.00   0.00  375.07   90.00   14.99  270.00  1.00 
1 1 1    0   33   16 o  8  178.31    8.82  212.95  270.00   0.00 -10.68   0.00   0.00  149.69  270.00   57.23   90.00  1.00 
1 1 1    0   33   17 o 11   45.16   18.56   39.52   90.00   0.00   0.47   0.00   0.00    1.22   90.00   37.34  270.00  0.44 
1 1 1    0   33   18 o  4  186.24    8.71  184.00   90.00   0.00   9.95   0.00   0.00  192.16   90.00   11.84   90.00  1.00 
1 1 1    0   33   19 o 10   31.62   14.15   15.46   90.00  -0.00   0.14   0.00   0.00    6.47  270.00   21.69  270.00  0.14 
1 1 1    0   33   20 o  3  143.98    9.03   73.18  270.00  -0.00  -3.22   0.00   0.00  214.86  270.00  142.67  270.00  1.00 
1 1 1    0   33   21 o 16   69.95   18.46   54.84   90.00  -0.00   1.14   0.00   0.00   59.78   90.00    5.66   90.00  0.81 
1 1 1    0   33   22 o  3  290.39    6.80  258.94  270.00   0.00 -25.95   0.00   0.00  325.12  270.00   69.47  270.00  1.00 
1 1 1    0   33   23 o 12  146.44    8.44  175.46  270.00   0.00  -9.43   0.00   0.00  119.50  270.00   53.88   90.00  1.00 
1 1 1    0   33   24 o  8   91.38   14.67  104.15   90.00   0.00   3.66   0.00   0.00   79.39   90.00   23.72  270.00  1.00 
1 1 1    0   33   25 o 19   77.05   16.98   61.11   90.00   0.00   1.96   0.00   0.00   87.48   90.00   26.85   90.00  0.96 
1 1 1    0   33   26 o 14  140.67    9.13   93.93   90.00  -0.00   6.48   0.00   0.00  188.20   90.00   95.07   90.00  1.00 
1 1 1    0   33   27 o 17   23.96   11.59    9.04   90.00   0.00   0.10   0.00   0.00    4.29  270.00   13.20  270.00  0.10 
1 1 1    0   33   28 o 18  183.54    6.63  143.67   90.00  -0.00  11.41   0.00   0.00  226.55   90.00   86.03   90.00  1.00 
1 1 1    0   33   29 o 14   23.79   11.35   27.09  270.00  -0.00  -0.27   0.00   0.00   13.68   90.00   40.00   90.00  0.27 
1 1 1    0   33   30 o  5   25.26   11.81   60.76  270.00  -0.00  -0.68   0.00   0.00   28.65   90.00   87.33   90.00  0.59 
1 1 1    0   33   31 o 14   89.27   10.93   51.46   90.00  -0.00   2.26   0.00   0.00  125.24   90.00   75.80   90.00  0.98 
1 1 1    0   33   32 o 13  190.14    6.48  201.05  270.00   0.00 -23.73   0.00   0.00  187.64  270.00    5.01   90.00  1.00 
1 1 1    0   33   33 o 16   29.99   13.05   44.08  270.00   0.00  -0.95   0.00   0.00    2.20  270.00   39.93   90.00  0.74 
1 1 1    0   33   34 f  0   21.15   10.25   55.73   90.00   0.00   0.84   0.00   0.00   52.54   90.00    0.00    0.00  0.00 
1 1 1    0   33   35 o 12   34.80   13.77   52.26   90.00   0.00   1.14   0.00   0.00    8.20   90.00   40.39  270.00  0.82 
1 1 1    0   33   36 o 15  107.18    8.81  110.36   90.00   0.00   8.04   0.00   0.00  113.19   90.00   12.01   90.00  1.00 
1 1 1    0   33   37 o  8   22.78   10.80   38.94  270.00  -0.00  -0.59   0.00   0.00   11.12   90.00   46.31   90.00  0.53 
1 1 1    0   33   38 o 11   37.62   13.79   24.57   90.00  -0.00   0.56   0.00   0.00   17.01   90.00    4.43  270.00  0.51 
1 1 1    0   33   39 o 17   21.65   10.37    8.05   90.00  -0.00   0.11   0.00   0.00    2.07  270.00    8.83  270.00  0.11 
1 1 1    0   33   40 o  3   24.91   11.43    6.79  270.00  -0.00  -0.09   0.00   0.00    0.82   90.00    6.29   90.00  0.09 
1 1 1    0   33   41 o 14   81.32   10.66   58.94   90.00  -0.00   2.42   0.00   0.00  114.69   90.00   69.29   90.00  0.98 
1 1 1    0   34    0 f  0  117.50   21.20  253.28  180.00  -2.57   0.00   0.00   0.00  241.96  180.00    0.00    0.00  0.00 
1 1 1    0   34    1 o  6   90.42   19.63   73.84  180.00  -1.13  -0.00   0.00   0.00   75.94  180.00    5.40  180.00  0.81 
1 1 1    0   34    2 o 13   35.03   16.30   23.39    0.00   0.14  -0.00   0.00   0.00   12.38  180.00   34.73  180.00  0.14 
1 1 1    0   34    3 o  9  119.63   14.99  194.62  180.00  -4.21   0.00   0.00   0.00   53.05  180.00  133.05  360.00  1.00 
1 1 1    0   34    4 o 16  333.87    8.64  356.55  180.00 -23.01  -0.00   0.00   0.00  326.47  180.00   14.81    0.00  1.00 
1 1 1    0   34    5 o  1  237.12    9.35  314.28  180.00 -14.89  -0.00   0.00   0.00  173.17  180.00  127.92    0.00  1.00 
1 1 1    0   34    6 o 11   77.19   20.33  110.38  180.00  -1.63  -0.00   0.00   0.00   37.09  180.00   68.76    0.00  0.93 
1 1 1    0   34    7 o  2  218.96    9.39  137.11  360.00   6.31  -0.00   0.00   0.00  306.30  360.00  174.69  360.00  1.00 
1 1 1    0   34    8 o 15  341.19    7.98  306.33    0.00  22.84   0.00   0.00   0.00  387.96    0.00   93.54    0.00  1.00 
1 1 1    0   34    9 o 17  214.91    8.15  232.16  360.00  11.33  -0.00   0.00   0.00  206.39  360.00   17.04  180.00  1.00 
1 1 1    0   34   10 o 18  367.66    7.31  323.14    0.00  28.29   0.00   0.00   0.00  423.83    0.00  112.35    0.00  1.00 
1 1 1    0   34   11 f  0  171.44    9.43  113.74  180.00 -41.00  -0.00   0.00   0.00  109.80  180.00    0.00    0.00  0.00 
1 1 1    0   34   12 o 19   44.32   16.80    7.25  180.00  -0.08   0.00   0.00   0.00    0.10  180.00    6.92  360.00  0.08 
1 1 1    0   34   13 o  2  120.66    9.92  189.62    0.00   6.35   0.00   0.00   0.00   57.48    0.00  126.36  180.00  1.00 
1 1 1    0   34   14 o  8  107.57   12.03  118.34  180.00  -3.53  -0.00   0.00   0.00   99.64  180.00   15.49    0.00  1.00 
1 1 1    0   34   15 o  5   66.56   17.22    3.92    0.00   0.07   0.00   0.00   0.00    5.51    0.00    1.67    0.00  0.07 
1 1 1    0   34   16 o  6   35.57   15.51    6.07  180.00  -0.06  -0.00   0.00   0.00    1.70    0.00    7.65    0.00  0.06 
1 1 1    0   34   17 o 17  115.88   11.90   93.89  180.00  -3.15   0.00   0.00   0.00  138.51  180.00   46.11  180.00  1.00 
1 1 1    0   34   18 o 16  122.64   10.04   88.45    0.00   3.27   0.00   0.00   0.00  157.34    0.00   70.10    0.00  1.00 
1 1 1    0   34   19 o 13   45.41   17.20   24.78  360.00   0.33  -0.00   0.00   0.00    4.83  360.00   19.62  180.00  0.32 
1 1 1    0   34   20 o  8  331.87    7.97  297.15    0.00  33.16   0.00   0.00   0.00  370.39    0.00   77.05    0.00  1.00 
1 1 1    0   34   21 o  5   43.35   18.25    1.02  360.00   0.01  -0.00   0.00   0.00    0.23  360.00    0.77  180.00  0.01 
1 1 1    0   34   22 o 18  157.52    9.16  155.77  180.00  -9.43  -0.00   0.00   0.00  160.96  180.00    6.90  180.00  1.00 
1 1 1    0   34   23 o  2   45.03   17.63   48.85    0.00   0.85   0.00   0.00   0.00   14.01    0.00   34.40  180.00  0.69 
1 1 1    0   34   24 o  5  175.80    7.15  178.88  180.00 -15.32  -0.00   0.00   0.00  174.02  180.00    3.56    0.00  1.00 
1 1 1    0   34   25 o 18  245.29    6.12  221.01    0.00  26.50   0.00   0.00   0.00  271.95    0.00   53.32    0.00  1.00 
1 1 1    0   34   26 o 10   31.02   13.68   63.65  180.00  -0.84  -0.00   0.00   0.00   19.95    0.00   82.52    0.00  0.69 
1 1 1    0   34   27 f  0   34.21   14.39   69.11  180.00  -0.94   0.00   0.00   0.00   67.47  180.00    0.00    0.00  0.00 
1 1 1    0   34   28 f  0   54.91   15.83   19.02  180.00  -0.42   0.00   0.00   0.00   18.46  180.00    0.00    0.00  0.00 
1 1 1    0   34   29 o 12   45.77   15.77   69.17  180.00  -1.36   0.00   0.00   0.00   13.44  180.00   53.30  360.00  0.88 
1 1 1    0   34   30 o  6  107.20    8.98  111.17    0.00   6.11  -0.00   0.00   0.00  107.64  360.00    0.90  360.00  1.00 
1 1 1    0   34   31 o 12   92.67   10.43   91.10    0.00   5.12   0.00   0.00   0.00   98.05    0.00   10.77    0.00  1.00 
1 1 1    0   34   32 o 16   24.49   11.53    1.79  180.00  -0.03  -0.00   0.00   0.00    0.13    0.00    1.84    0.00  0.03 
1 1 1    0   34   33 f  0   23.11   11.02   44.82  180.00  -0.72   0.00   0.00   0.00   42.24  180.00    0.00    0.00  0.00 
1 1 1    0   34   34 o  4   23.49   11.17   10.65    0.00   0.16  -0.00   0.00   0.00    2.24  180.00   12.14  180.00  0.16 
1 1 1    0   34   35 o 18   81.08   11.54   82.79    0.00   4.38   0.00   0.00   0.00   86.18    0.00   10.25    0.00  1.00 
1 1 1    0   34   36 o 19   35.40   13.76   42.02  180.00  -0.94  -0.00   0.00   0.00   13.93  180.00   24.07    0.00  0.73 
1 1 1    0   34   37 o 17   16.84    8.53    7.20  180.00  -0.08   0.00   0.00   0.00    3.58  360.00    9.88  360.00  0.08 
1 1 1    0   34   38 o  9  118.28    8.17  133.95  180.00 -10.26   0.00   0.00   0.00  123.62  180.00   10.68  180.00  1.00 
1 1 1    0   34   39 o  2   55.05   14.83   74.34    0.00   2.16   0.00   0.00   0.00   47.02    0.00   13.16  180.00  0.97 
1 1 1    0   34   40 o 10   62.17   13.54   28.96    0.00   0.88  -0.00   0.00   0.00   65.56  360.00   43.10  360.00  0.71 
1 1 1    0   35    1 o 12   47.70   17.54  162.88   90.00   0.00   1.64   0.00   0.00   68.21  270.00  224.86  270.00  0.93 
1 1 1    0   35    2 f  0  191.73    7.75  231.40   90.00  -0.00  41.00   0.00   0.00  222.59   90.00    0.00    0.00  0.00 
1 1 1    0   35    3 o  8   75.37   16.33   27.01   90.00  -0.00   0.44   0.00   0.00   36.42   90.00   10.43   90.00  0.41 
1 1 1    0   35    4 o  2   50.39   17.65   43.24   90.00  -0.00   0.47   0.00   0.00    2.85   90.00   38.80  270.00  0.44 
1 1 1    0   35    5 o 15   39.56   16.40   21.36  270.00   0.00  -0.19   0.00   0.00    5.78   90.00   26.37   90.00  0.19 
1 1 1    0   35    6 f  0   68.96   18.25  169.19   90.00  -0.00   2.64   0.00   0.00  163.18   90.00    0.00    0.00  0.00 
1 1 1    0   35    7 o  1  287.38    6.48  248.99   90.00  -0.00  17.96   0.00   0.00  334.37   90.00   93.98   90.00  1.00 
1 1 1    0   35    8 o 15  105.02   11.76   38.30  270.00  -0.00  -1.02   0.00   0.00  124.83  270.00   87.82  270.00  0.77 
1 1 1    0   35    9 o  3   30.57   14.03   76.20   90.00  -0.00   0.61   0.00   0.00   40.55  270.00  114.30  270.00  0.54 
1 1 1    0   35   10 o  7  170.08    8.05  161.27  270.00   0.00  -7.69   0.00   0.00  183.78  270.00   27.40  270.00  1.00 
1 1 1    0   35   11 o  2   39.86   16.98   36.23   90.00   0.00   0.38   0.00   0.00    6.05  270.00   41.28  270.00  0.37 
1 1 1    0   35   12 o  9   39.15   16.77    1.41   90.00   0.00   0.01   0.00   0.00    0.21  270.00    1.58  270.00  0.01 
1 1 1    0   35   13 o 15   58.32   19.23   27.78  270.00   0.00  -0.43   0.00   0.00   20.11  270.00    7.07   90.00  0.41 
1 1 1    0   35   14 o  7   36.25   15.79    1.56   90.00   0.00   0.02   0.00   0.00    0.39  270.00    1.92  270.00  0.02 
1 1 1    0   35   15 o 12   34.89   16.33   58.73  270.00   0.00  -0.57   0.00   0.00   21.70   90.00   79.54   90.00  0.52 
1 1 1    0   35   16 o  2  154.95   10.53  200.25   90.00   0.00   9.36   0.00   0.00  112.40   90.00   85.11  270.00  1.00 
1 1 1    0   35   17 f  0  343.27    8.93  249.76  270.00  -0.00 -41.00   0.00   0.00  246.44  270.00    0.00    0.00  0.00 
1 1 1    0   35   18 o 14   29.25   13.93    1.53   90.00  -0.00   0.01   0.00   0.00    0.67  270.00    2.19  270.00  0.01 
1 1 1    0   35   19 f  0  265.96    7.69  250.24  270.00   0.00 -41.00   0.00   0.00  247.11  270.00    0.00    0.00  0.00 
1 1 1    0   35   20 o  2   74.47   16.81  110.76   90.00   0.00   2.87   0.00   0.00   38.48   90.00   71.01  270.00  0.99 
1 1 1    0   35   21 f  0   43.29   16.45  102.28   90.00  -0.00   1.68   0.00   0.00  101.27   90.00    0.00    0.00  0.00 
1 1 1    0   35   22 o 13  170.88    7.18  131.65   90.00  -0.00  10.38   0.00   0.00  211.16   90.00   80.57   90.00  1.00 
1 1 1    0   35   23 o  7   19.86   10.00   24.62   90.00  -0.00   0.24   0.00   0.00   15.08  270.00   39.51  270.00  0.24 
1 1 1    0   35   24 o  4   67.03   16.31   18.64  270.00  -0.00  -0.53   0.00   0.00   47.07  270.00   28.68  270.00  0.49 
1 1 1    0   35   25 o  9   28.26   12.99   42.02   90.00  -0.00   0.50   0.00   0.00   15.16  270.00   56.37  270.00  0.46 
1 1 1    0   35   26 o  2   40.90   15.77   89.09  270.00   0.00  -1.43   0.00   0.00   13.87   90.00  100.68   90.00  0.89 
1 1 1    0   35   27 o 14  265.18    6.08  205.74  270.00   0.00 -24.71   0.00   0.00  331.02  270.00  131.67  270.00  1.00 
1 1 1    0   35   28 o  6   75.79   13.97  104.84   90.00   0.00   3.54   0.00   0.00   50.33   90.00   50.67  270.00  1.00 
1 1 1    0   35   29 o  5   45.18   15.46   20.40   90.00   0.00   0.45   0.00   0.00   18.53   90.00    1.05  270.00  0.42 
1 1 1    0   35   30 o 17  122.46    8.17  136.63   90.00  -0.00  10.80   0.00   0.00  114.10   90.00   16.74  270.00  1.00 
1 1 1    0   35   31 o 18   43.44   15.02   56.89  270.00  -0.00  -1.69   0.00   0.00   26.88  270.00   27.36   90.00  0.93 
1 1 1    0   35   32 o  6  141.25    7.17  179.25   90.00  -0.00  18.58   0.00   0.00  113.78   90.00   54.95  270.00  1.00 
1 1 1    0   35   33 o 12   47.87   15.24   80.15  270.00  -0.00  -2.34   0.00   0.00   19.53  270.00   54.93   90.00  0.98 
1 1 1    0   35   34 o 18   93.62    9.56   95.29  270.00  -0.00  -6.00   0.00   0.00   99.88  270.00   12.52  270.00  1.00 
1 1 1    0   35   35 o  5   32.29   13.38   14.57  270.00  -0.00  -0.30   0.00   0.00    5.54  270.00    7.64   90.00  0.29 
1 1 1    0   35   36 o 18   59.62   15.06   59.60  270.00   0.00  -2.12   0.00   0.00   63.65  270.00   11.44  270.00  0.97 
1 1 1    0   35   37 o  1   17.11    8.77   27.92  270.00  -0.00  -0.31   0.00   0.00   13.39   90.00   36.98   90.00  0.30 
1 1 1    0   35   38 o  8   60.11   14.43   20.32  270.00   0.00  -0.65   0.00   0.00   52.58  270.00   36.08  270.00  0.57 
1 1 1    0   35   39 o  9  133.15    7.47  139.27   90.00   0.00   9.99   0.00   0.00  157.83   90.00   49.37   90.00  1.00 
1 1 1    0   36    0 o  1   86.17   27.09  177.12    0.00   1.87   0.00   0.00   0.00    6.99  180.00  178.32  180.00  0.95 
1 1 1    0   36    1 o 12  123.41   16.09   76.67  180.00  -2.39  -0.00   0.00   0.00  168.55  180.00   94.39  180.00  0.98 
1 1 1    0   36    2 o 11  172.16   11.78  233.70    0.00  10.57   0.00   0.00   0.00  118.18    0.00  107.96  180.00  1.00 
1 1 1    0   36    3 o  5  269.08    9.77  297.42    0.00  21.56   0.00   0.00   0.00  250.26    0.00   37.63  180.00  1.00 
1 1 1    0   36    4 o  4  313.57    9.39  312.82    0.00  26.98   0.00   0.00   0.00  324.17    0.00   21.20    0.00  1.00 
1 1 1    0   36    5 f  0   92.46   19.91   18.18  360.00   0.43  -0.00   0.00   0.00   17.64  360.00    0.00    0.00  0.00 
1 1 1    0   36    6 o  3  215.78   10.59  166.08    0.00   9.95  -0.00   0.00   0.00  270.32  360.00  109.10  360.00  1.00 
1 1 1    0   36    7 o  9  120.01   16.34   63.94  360.00   2.05  -0.00   0.00   0.00  170.05  360.00  107.87  360.00  0.97 
1 1 1    0   36    8 o  8   70.12   21.40  101.88    0.00   1.83   0.00   0.00   0.00   33.88    0.00   65.40  180.00  0.95 
1 1 1    0   36    9 o 15   37.25   17.11    6.08    0.00   0.06   0.00   0.00   0.00    1.40  180.00    7.33  180.00  0.06 
1 1 1    0   36   10 o 14  196.41    9.86  189.28  180.00 -10.68  -0.00   0.00   0.00  207.58  180.00   22.33  180.00  1.00 
1 1 1    0   36   11 o  3   64.36   19.69  111.47    0.00   1.92   0.00   0.00   0.00   13.89    0.00   95.48  180.00  0.96 
1 1 1    0   36   12 o 12   36.59   16.29   76.80  180.00  -0.78  -0.00   0.00   0.00   27.64    0.00  103.20    0.00  0.65 
1 1 1    0   36   13 o 12  138.33   11.23  116.73  180.00  -4.77  -0.00   0.00   0.00  161.51  180.00   46.40  180.00  1.00 
1 1 1    0   36   14 o 17  248.21    8.16  240.07    0.00  18.53   0.00   0.00   0.00  259.58    0.00   22.74    0.00  1.00 
1 1 1    0   36   15 o  8  120.96    9.87  133.19    0.00   5.15   0.00   0.00   0.00  110.45    0.00   21.00  180.00  1.00 
1 1 1    0   36   16 o 17  119.71    9.99   95.40  180.00  -3.80  -0.00   0.00   0.00  145.01  180.00   50.83  180.00  1.00 
1 1 1    0   36   17 o  4   87.36   18.51   30.23    0.00   0.85   0.00   0.00   0.00   90.47    0.00   60.61    0.00  0.69 
1 1 1    0   36   18 o 15   44.72   17.16   52.25  180.00  -0.81  -0.00   0.00   0.00    7.99  180.00   43.67    0.00  0.67 
1 1 1    0   36   19 o 12  275.57    7.21  244.58    0.00  27.54   0.00   0.00   0.00  309.02    0.00   66.91    0.00  1.00 
1 1 1    0   36   20 o 17   62.88   16.10   62.14  180.00  -1.60  -0.00   0.00   0.00   54.37  180.00    7.24    0.00  0.92 
1 1 1    0   36   21 o 12  201.46    7.85  231.87  180.00 -23.22   0.00   0.00   0.00  172.66  180.00   57.61  360.00  1.00 
1 1 1    0   36   22 o  4  150.76    8.27  159.04  360.00  11.49  -0.00   0.00   0.00  144.28  360.00   12.98  180.00  1.00 
1 1 1    0   36   23 o 12   88.35   13.22   65.58  360.00   2.49  -0.00   0.00   0.00  109.82  360.00   45.35  360.00  0.99 
1 1 1    0   36   24 o  3  211.59    6.72  245.15    0.00  22.29   0.00   0.00   0.00  183.58    0.00   56.02  180.00  1.00 
1 1 1    0   36   25 o 15   47.72   16.49   39.65  180.00  -0.75   0.00   0.00   0.00   22.11  180.00   16.43  360.00  0.64 
1 1 1    0   36   26 o 18  169.14    7.21  141.11  180.00 -10.97  -0.00   0.00   0.00  201.85  180.00   65.42  180.00  1.00 
1 1 1    0   36   27 o 16   71.68   14.84  143.94    0.00   4.63   0.00   0.00   0.00    4.94    0.00  133.47  180.00  1.00 
1 1 1    0   36   28 o 13   29.64   13.21   41.68  180.00  -0.65  -0.00   0.00   0.00    5.99    0.00   45.97    0.00  0.57 
1 1 1    0   36   29 o  9   36.07   14.57   18.28  360.00   0.41  -0.00   0.00   0.00   10.29  360.00    7.21  180.00  0.39 
1 1 1    0   36   30 o  9   24.04   11.41   17.74    0.00   0.31  -0.00   0.00   0.00    2.48  180.00   19.35  180.00  0.30 
1 1 1    0   36   31 o  4   24.37   11.50   39.89    0.00   0.67   0.00   0.00   0.00    9.11  180.00   46.57  180.00  0.58 
1 1 1    0   36   32 o 15  127.82    7.61   81.80    0.00   7.18   0.00   0.00   0.00  179.76    0.00  103.90    0.00  1.00 
1 1 1    0   36   33 o 15   16.04    8.23   59.76  360.00   0.66  -0.00   0.00   0.00   36.24  180.00   90.97  180.00  0.58 
1 1 1    0   36   34 o 19   46.80   16.16   66.48    0.00   1.87   0.00   0.00   0.00   29.14    0.00   30.94  180.00  0.95 
1 1 1    0   36   35 o 18  208.92    8.30  188.90  180.00 -26.38  -0.00   0.00   0.00  252.53  180.00   87.22  180.00  1.00 
1 1 1    0   36   36 o 18  123.04    8.23  127.31    0.00  10.15   0.00   0.00   0.00  138.54    0.00   31.00    0.00  1.00 
1 1 1    0   36   37 o  5   29.11   12.78   21.98  360.00   0.35  -0.00   0.00   0.00    1.92  360.00   15.94  180.00  0.34 
1 1 1    0   36   38 o  4   80.53   13.35  126.27    0.00   5.07   0.00   0.00   0.00   62.50    0.00   36.04  180.00  1.00 
1 1 1    0   37    1 o 18   29.42   13.73   44.47  270.00  -0.00  -0.36   0.00   0.00   22.98   90.00   66.38   90.00  0.35 
1 1 1    0   37    2 o 14  452.93    7.71  497.53  270.00   0.00 -64.81   0.00   0.00  420.19  270.00   65.47   90.00  1.00 
1 1 1    0   37    3 o  5   47.83   17.73   11.87   90.00   0.00   0.15   0.00   0.00    2.85   90.00    8.73  270.00  0.15 
1 1 1    0   37    4 o 15  150.03    8.98  175.35   90.00  -0.00   7.56   0.00   0.00  128.64   90.00   42.78  270.00  1.00 
1 1 1    0   37    5 o  8  344.45    6.47  314.33  270.00  -0.00 -31.61   0.00   0.00  381.25  270.00   73.59  270.00  1.00 
1 1 1    0   37    6 o 13  626.20    7.91  566.95  270.00   0.00 -103.52   0.00   0.00  696.73  270.00  141.07  270.00  1.00 
1 1 1    0   37    7 o 16  178.14    8.56  217.16  270.00   0.00 -11.31   0.00   0.00  143.11  270.00   70.07   90.00  1.00 
1 1 1    0   37    8 o  3   35.81   15.51    0.54   90.00   0.00   0.01   0.00   0.00    0.14  270.00    0.68  270.00  0.01 
1 1 1    0   37    9 o  1   46.78   17.39   15.64   90.00   0.00   0.20   0.00   0.00    3.33   90.00   12.09  270.00  0.20 
1 1 1    0   37   10 o  2   48.60   17.71   23.68  270.00   0.00  -0.32   0.00   0.00    7.08  270.00   16.27   90.00  0.31 
1 1 1    0   37   11 o 13  127.14    9.99  104.70  270.00   0.00  -4.10   0.00   0.00  150.85  270.00   47.56  270.00  1.00 
1 1 1    0   37   12 o 12  359.83    6.75  292.38   90.00  -0.00  33.92   0.00   0.00  431.15   90.00  142.65   90.00  1.00 
1 1 1    0   37   13 o  9  141.93   11.00  115.87   90.00  -0.00   5.34   0.00   0.00  169.47   90.00   55.10   90.00  1.00 
1 1 1    0   37   14 o  7  299.38    6.46  249.05  270.00  -0.00 -25.80   0.00   0.00  352.86  270.00  106.96  270.00  1.00 
1 1 1    0   37   15 o  8   81.55   15.48   60.24  270.00  -0.00  -1.65   0.00   0.00   92.01  270.00   32.51  270.00  0.93 
1 1 1    0   37   16 o 10  352.45    6.63  320.26  270.00   0.00 -43.28   0.00   0.00  388.23  270.00   71.56  270.00  1.00 
1 1 1    0   37   17 o 11   40.30   17.48   12.92  270.00   0.00  -0.19   0.00   0.00    2.64  270.00   10.14   90.00  0.19 
1 1 1    0   37   18 o 13   46.55   17.07   59.71  270.00   0.00  -1.12   0.00   0.00   16.11  270.00   43.08   90.00  0.81 
1 1 1    0   37   19 o 14   79.09   15.74  100.51  270.00   0.00  -3.57   0.00   0.00   58.14  270.00   41.66   90.00  1.00 
1 1 1    0   37   20 f  0   37.07   15.56   42.73   90.00   0.00   0.71   0.00   0.00   42.30   90.00    0.00    0.00  0.00 
1 1 1    0   37   21 o 17   25.89   12.43   30.22   90.00   0.00   0.35   0.00   0.00   12.56  270.00   42.32  270.00  0.33 
1 1 1    0   37   22 o 12  107.89   10.53   52.10  270.00   0.00  -2.40   0.00   0.00  161.19  270.00  110.17  270.00  0.98 
1 1 1    0   37   23 o  1  113.56    9.87   75.66  270.00   0.00  -3.59   0.00   0.00  153.07  270.00   79.37  270.00  1.00 
1 1 1    0   37   24 o 17   25.99   12.29   11.62   90.00   0.00   0.13   0.00   0.00    4.58  270.00   15.85  270.00  0.13 
1 1 1    0   37   25 o 12  135.93    8.37  154.40  270.00   0.00  -9.81   0.00   0.00  122.95  270.00   25.96   90.00  1.00 
1 1 1    0   37   26 o 16  200.95    7.03  176.57   90.00  -0.00  18.28   0.00   0.00  232.32   90.00   62.74   90.00  1.00 
1 1 1    0   37   27 o 12   37.33   15.03   59.89   90.00  -0.00   1.22   0.00   0.00    5.23   90.00   52.17  270.00  0.84 
1 1 1    0   37   28 o 15   35.44   14.55   32.93  270.00  -0.00  -0.77   0.00   0.00   14.17  270.00   17.33   90.00  0.64 
1 1 1    0   37   29 o 13   53.00   16.02    9.08  270.00  -0.00  -0.31   0.00   0.00   23.57  270.00   14.97  270.00  0.30 
1 1 1    0   37   30 o 17  125.16    8.35  124.37  270.00   0.00 -11.01   0.00   0.00  133.83  270.00   17.34  270.00  1.00 
1 1 1    0   37   31 o  8   20.12    9.97   32.46  270.00   0.00  -0.44   0.00   0.00   13.53   90.00   43.56   90.00  0.41 
1 1 1    0   37   32 o  5   48.12   16.11   25.45   90.00   0.00   0.73   0.00   0.00   36.92   90.00   13.67   90.00  0.63 
1 1 1    0   37   33 o  8  110.60    9.80  131.55   90.00   0.00   9.79   0.00   0.00  102.62   90.00   15.97  270.00  1.00 
1 1 1    0   37   34 o 17  142.99    7.48  141.75   90.00  -0.00  13.64   0.00   0.00  162.31   90.00   38.65   90.00  1.00 
1 1 1    0   37   35 o  1   22.77   10.86   79.84  270.00  -0.00  -1.13   0.00   0.00   30.34   90.00   97.63   90.00  0.81 
1 1 1    0   37   36 o  5   80.34   14.94   40.17  270.00  -0.00  -1.71   0.00   0.00  117.90  270.00   85.29  270.00  0.94 
1 1 1    0   37   37 o 19   52.81   18.65   75.88   90.00   0.00   1.80   0.00   0.00   40.83   90.00   18.38  270.00  0.95 
1 1 1    0   37   38 x 12       ?       ?   27.16   90.00   0.00   0.00   0.00   0.00   20.33   90.00    0.00    0.00  0.00 
1 1 1    0   38    0 o  8  156.10   12.71  128.83  180.00  -2.97  -0.00   0.00   0.00  183.67  180.00   56.77  180.00  0.99 
1 1 1    0   38    1 o 18  118.20   11.16  134.15  360.00   4.63  -0.00   0.00   0.00  104.21  360.00   27.94  180.00  1.00 
1 1 1    0   38    2 o 12   27.89   13.36   90.96    0.00   0.73   0.00   0.00   0.00   54.90  180.00  144.54  180.00  0.62 
1 1 1    0   38    3 o 17  255.02    6.76  206.75  180.00 -15.81  -0.00   0.00   0.00  306.16  180.00  102.28  180.00  1.00 
1 1 1    0   38    4 o 10  158.36    8.77  185.76  180.00  -8.81  -0.00   0.00   0.00  133.52  180.00   49.69    0.00  1.00 
1 1 1    0   38    5 f  0   45.23   17.46   36.45    0.00   0.47   0.00   0.00   0.00   35.95    0.00    0.00    0.00  0.00 
1 1 1    0   38    6 o  8   58.87   18.76    7.26    0.00   0.12  -0.00   0.00   0.00    6.99  360.00    0.16  180.00  0.12 
1 1 1    0   38    7 o 12   93.28   14.67   40.04  180.00  -1.12   0.00   0.00   0.00  110.96  180.00   71.44  180.00  0.81 
1 1 1    0   38    8 o  6  268.21    6.69  178.81  180.00 -15.42  -0.00   0.00   0.00  359.97  180.00  183.53  180.00  1.00 
1 1 1    0   38    9 o  4  151.36    8.88  147.97  180.00  -7.28  -0.00   0.00   0.00  156.69  180.00   10.65  180.00  1.00 
1 1 1    0   38   10 o 13   36.59   15.72   19.17    0.00   0.22   0.00   0.00   0.00    3.00  180.00   21.93  180.00  0.22 
1 1 1    0   38   11 o 12  273.72    7.40  228.13  180.00 -21.58  -0.00   0.00   0.00  322.18  180.00   96.93  180.00  1.00 
1 1 1    0   38   12 o 11   42.77   16.78   26.04    0.00   0.37  -0.00   0.00   0.00    4.35  360.00   21.37  180.00  0.35 
1 1 1    0   38   13 o 18   88.94   18.67  116.52  180.00  -3.49  -0.00   0.00   0.00   62.38  180.00   52.79    0.00  1.00 
1 1 1    0   38   14 o 16   39.61   16.24   21.82  180.00  -0.32  -0.00   0.00   0.00    2.67  180.00   18.92    0.00  0.31 
1 1 1    0   38   15 o  7   29.84   13.88   32.56    0.00   0.39   0.00   0.00   0.00   10.12  180.00   42.37  180.00  0.37 
1 1 1    0   38   16 o 11   25.27   12.22   73.82  180.00  -0.82  -0.00   0.00   0.00   39.14    0.00  112.36    0.00  0.67 
1 1 1    0   38   17 o 15   27.29   13.53   47.30    0.00   0.61   0.00   0.00   0.00   17.43  180.00   64.40  180.00  0.54 
1 1 1    0   38   18 o 16   31.72   14.32   53.85  360.00   0.78  -0.00   0.00   0.00   12.05  180.00   65.35  180.00  0.65 
1 1 1    0   38   19 o  3   26.67   12.64   34.11    0.00   0.40   0.00   0.00   0.00   13.25  180.00   46.85  180.00  0.38 
1 1 1    0   38   20 o  8  175.15    7.53  174.39  180.00 -13.44   0.00   0.00   0.00  179.37  180.00    8.43  180.00  1.00 
1 1 1    0   38   21 o 14   39.61   16.49    6.91    0.00   0.11   0.00   0.00   0.00    1.59    0.00    5.15  180.00  0.11 
1 1 1    0   38   22 o  7  187.77    7.29  178.89  180.00 -14.80   0.00   0.00   0.00  201.85  180.00   28.17  180.00  1.00 
1 1 1    0   38   23 o 15   80.24   14.08   43.01  180.00  -1.49  -0.00   0.00   0.00  103.43  180.00   61.87  180.00  0.90 
1 1 1    0   38   24 o  1  129.27    9.00  122.45  180.00  -7.60  -0.00   0.00   0.00  140.79  180.00   23.03  180.00  1.00 
1 1 1    0   38   25 o 15   48.77   16.29   37.72    0.00   0.91   0.00   0.00   0.00   34.14    0.00    2.05  180.00  0.72 
1 1 1    0   38   26 o 15   34.75   14.64   40.58  180.00  -0.83  -0.00   0.00   0.00    8.54  180.00   30.32    0.00  0.68 
1 1 1    0   38   27 o  2   71.27   15.10   94.01  180.00  -4.59   0.00   0.00   0.00   52.76  180.00   36.99  360.00  1.00 
1 1 1    0   38   28 o 19   56.89   15.99   72.87    0.00   2.66   0.00   0.00   0.00   43.88    0.00   24.91  180.00  0.99 
1 1 1    0   38   29 o  8  156.30    7.65  127.44  180.00 -13.98   0.00   0.00   0.00  193.70  180.00   74.78  180.00  1.00 
1 1 1    0   38   30 o 11   48.58   16.32   48.49  180.00  -1.40  -0.00   0.00   0.00   41.35  180.00    3.36    0.00  0.89 
1 1 1    0   38   31 o 14   27.33   12.67    7.28  180.00  -0.13  -0.00   0.00   0.00    0.30  180.00    6.34    0.00  0.13 
1 1 1    0   38   32 o  8  142.75    7.46  115.86    0.00  11.41   0.00   0.00   0.00  181.68    0.00   77.85    0.00  1.00 
1 1 1    0   38   33 o 11   76.80   13.51   78.45  180.00  -3.68  -0.00   0.00   0.00   85.31  180.00   17.21  180.00  1.00 
1 1 1    0   38   34 o  9   21.57   10.70   13.24  180.00  -0.18  -0.00   0.00   0.00    3.56    0.00   14.67    0.00  0.18 
1 1 1    0   38   35 o  8  135.94   10.54  100.57    0.00   7.76   0.00   0.00   0.00  190.52    0.00  109.15    0.00  1.00 
1 1 1    0   38   36 o  4   27.15   12.53   50.76  180.00  -0.69  -0.00   0.00   0.00    6.93    0.00   46.44    0.00  0.60 
1 1 1    0   39    1 o  1  176.98    8.05   76.59  270.00   0.00  -4.42   0.00   0.00  278.27  270.00  202.69  270.00  1.00 
1 1 1    0   39    2 f  0  152.43    8.99  144.79   90.00   0.00  41.00   0.00   0.00  142.91   90.00    0.00    0.00  0.00 
1 1 1    0   39    3 o  3   29.67   13.83   81.06   90.00   0.00   0.76   0.00   0.00   41.93  270.00  121.94  270.00  0.64 
1 1 1    0   39    4 o 13  244.92    6.90  233.33   90.00   0.00  19.13   0.00   0.00  259.52   90.00   29.21   90.00  1.00 
1 1 1    0   39    5 o 17   59.98   18.82   23.28   90.00  -0.00   0.43   0.00   0.00   25.45   90.00    2.46   90.00  0.40 
1 1 1    0   39    6 o 13  123.30   10.96  183.45   90.00  -0.00   7.59   0.00   0.00   65.47   90.00  115.66  270.00  1.00 
1 1 1    0   39    7 o 14  110.01   11.79  117.11   90.00  -0.00   4.37   0.00   0.00  104.30   90.00   11.33  270.00  1.00 
1 1 1    0   39    8 o 18   64.57   17.98   37.21   90.00  -0.00   0.78   0.00   0.00   47.61   90.00   10.85   90.00  0.65 
1 1 1    0   39    9 o  1  104.76   12.57   15.62   90.00  -0.00   0.58   0.00   0.00   93.88   90.00   78.44   90.00  0.52 
1 1 1    0   39   10 o  2   27.47   13.22   76.96   90.00  -0.00   0.77   0.00   0.00   40.47  270.00  116.58  270.00  0.65 
1 1 1    0   39   11 o  5   34.36   15.22   61.03   90.00  -0.00   0.78   0.00   0.00   15.38  270.00   75.77  270.00  0.66 
1 1 1    0   39   12 o  7  117.82   10.53  138.79  270.00  -0.00  -6.75   0.00   0.00   98.16  270.00   39.32   90.00  1.00 
1 1 1    0   39   13 o  1   44.65   18.25    9.91   90.00  -0.00   0.18   0.00   0.00    5.78   90.00    4.05  270.00  0.17 
1 1 1    0   39   14 o  1  131.21    9.52   78.51  270.00   0.00  -4.88   0.00   0.00  184.46  270.00  106.53  270.00  1.00 
1 1 1    0   39   15 o  6  147.71    8.89  153.60   90.00   0.00  11.23   0.00   0.00  143.03   90.00    9.36  270.00  1.00 
1 1 1    0   39   16 o  7   71.22   17.62   73.96   90.00   0.00   2.25   0.00   0.00   66.21   90.00    6.88  270.00  0.98 
1 1 1    0   39   17 o  6   38.17   17.02   43.60  270.00  -0.00  -0.69   0.00   0.00    2.65  270.00   40.26   90.00  0.60 
1 1 1    0   39   18 o  7   30.27   13.91   69.71   90.00  -0.00   0.87   0.00   0.00   25.80  270.00   94.11  270.00  0.70 
1 1 1    0   39   19 o  1  119.43   10.35   95.66   90.00  -0.00   4.71   0.00   0.00  145.53   90.00   52.24   90.00  1.00 
1 1 1    0   39   20 o 17  262.04    7.15  244.24  270.00  -0.00 -28.10   0.00   0.00  286.84  270.00   49.61  270.00  1.00 
1 1 1    0   39   21 o  6  112.90   11.88   99.46   90.00   0.00   4.94   0.00   0.00  129.57   90.00   33.38   90.00  1.00 
1 1 1    0   39   22 o 18   33.90   14.71   30.20  270.00   0.00  -0.45   0.00   0.00    0.23   90.00   29.31   90.00  0.43 
1 1 1    0   39   23 o  2   31.22   13.94   18.87   90.00   0.00   0.29   0.00   0.00    0.56  270.00   18.67  270.00  0.28 
1 1 1    0   39   24 o  3   22.59   11.03    0.14   90.00  -0.00   0.00   0.00   0.00    0.05  270.00    0.19  270.00  0.00 
1 1 1    0   39   25 o 11   53.78   16.30   35.78   90.00  -0.00   1.21   0.00   0.00   55.71   90.00   21.48   90.00  0.84 
1 1 1    0   39   26 o  9  139.02    8.91  142.63  270.00   0.00 -14.82   0.00   0.00  142.62  270.00    7.19  270.00  1.00 
1 1 1    0   39   27 o  2   50.81   16.93   41.75  270.00   0.00  -1.30   0.00   0.00   48.47  270.00    9.25  270.00  0.86 
1 1 1    0   39   28 o 16   28.74   13.26   25.17   90.00   0.00   0.46   0.00   0.00    1.23   90.00   22.15  270.00  0.43 
1 1 1    0   39   29 o  7  161.87    7.21  148.69   90.00  -0.00  16.66   0.00   0.00  187.17   90.00   50.59   90.00  1.00 
1 1 1    0   39   30 o  1   30.90   13.48    4.05  270.00   0.00  -0.08   0.00   0.00    1.20  270.00    2.48   90.00  0.08 
1 1 1    0   39   31 o 11   34.86   14.96   27.30   90.00   0.00   0.58   0.00   0.00   12.01   90.00   12.25  270.00  0.52 
1 1 1    0   39   32 o  1   57.59   18.50   52.97   90.00   0.00   1.66   0.00   0.00   61.55   90.00   15.90   90.00  0.93 
1 1 1    0   39   33 o 17   54.14   17.64   71.04  270.00   0.00  -2.05   0.00   0.00   45.50  270.00   13.73   90.00  0.97 
1 1 1    0   39   34 o  2   25.49   12.14    5.68  270.00  -0.00  -0.08   0.00   0.00    0.55   90.00    5.12   90.00  0.08 
1 1 1    0   39   35 o  9   20.64   10.20    5.56   90.00   0.00   0.06   0.00   0.00    1.87  270.00    6.18  270.00  0.06 
1 1 1    0   40    0 o 19   91.80   20.17  161.31    0.00   2.58   0.00   0.00   0.00   22.09    0.00  137.30  180.00  0.99 
1 1 1    0   40    1 o  8  139.23    9.79  133.55    0.00   6.74   0.00   0.00   0.00  146.50    0.00   14.55    0.00  1.00 
1 1 1    0   40    2 o  6  180.24    8.51  139.56  180.00  -9.26  -0.00   0.00   0.00  222.58  180.00   84.67  180.00  1.00 
1 1 1    0   40    3 o  2   94.16   15.02  111.09    0.00   3.68   0.00   0.00   0.00   78.28    0.00   31.53  180.00  1.00 
1 1 1    0   40    4 o 12  168.77    8.72  180.82    0.00  11.51  -0.00   0.00   0.00  158.77  360.00   20.01  180.00  1.00 
1 1 1    0   40    5 o 14  158.65    8.90  156.38  180.00  -9.53  -0.00   0.00   0.00  162.63  180.00    7.96  180.00  1.00 
1 1 1    0   40    6 o 18  159.06    8.84  199.43  180.00 -12.49  -0.00   0.00   0.00  120.80  180.00   76.53    0.00  1.00 
1 1 1    0   40    7 o  6  141.88    9.63  141.30    0.00   8.08   0.00   0.00   0.00  143.87    0.00    3.97    0.00  1.00 
1 1 1    0   40    8 o 14  186.55    8.62  178.34    0.00  14.00   0.00   0.00   0.00  196.43    0.00   19.76    0.00  1.00 
1 1 1    0   40    9 o  1   33.64   15.06   34.33  180.00  -0.47  -0.00   0.00   0.00    4.32    0.00   38.35    0.00  0.44 
1 1 1    0   40   10 o 16  116.32   11.04  116.05    0.00   6.07   0.00   0.00   0.00  117.50    0.00    2.36    0.00  1.00 
1 1 1    0   40   11 o  3  261.47    7.49  272.58    0.00  34.91   0.00   0.00   0.00  252.31    0.00   18.32  180.00  1.00 
1 1 1    0   40   12 o  8   86.34   15.08   90.13  180.00  -3.58  -0.00   0.00   0.00   83.00  180.00    6.42    0.00  1.00 
1 1 1    0   40   13 o 18   51.68   19.26  126.20  180.00  -2.73  -0.00   0.00   0.00   22.33    0.00  147.13    0.00  0.99 
1 1 1    0   40   14 o 11  142.71    9.28  140.78  180.00  -9.23  -0.00   0.00   0.00  146.67  180.00    7.92  180.00  1.00 
1 1 1    0   40   15 o  7   36.86   15.91   46.79  180.00  -0.71   0.00   0.00   0.00    0.96  360.00   46.90  360.00  0.61 
1 1 1    0   40   16 o  7   52.28   17.91   78.96  180.00  -1.59  -0.00   0.00   0.00   19.03  180.00   58.20    0.00  0.92 
1 1 1    0   40   17 o  5   34.69   15.90   59.85  180.00  -0.81  -0.00   0.00   0.00   11.75    0.00   70.07    0.00  0.67 
1 1 1    0   40   18 o 17  157.89    8.39  142.23  180.00  -9.83   0.00   0.00   0.00  177.71  180.00   39.63  180.00  1.00 
1 1 1    0   40   19 o  5   37.49   15.62   31.64  180.00  -0.50   0.00   0.00   0.00    3.98  180.00   26.61  360.00  0.46 
1 1 1    0   40   20 o 16  200.20    7.17  256.13    0.00  24.56   0.00   0.00   0.00  153.72    0.00   92.96  180.00  1.00 
1 1 1    0   40   21 o 19   76.57   17.35  111.87  360.00   3.92  -0.00   0.00   0.00   45.59  360.00   61.85  180.00  1.00 
1 1 1    0   40   22 o  8   30.11   13.67   23.59  360.00   0.39  -0.00   0.00   0.00    0.38  180.00   22.99  180.00  0.37 
1 1 1    0   40   23 o  5   45.90   17.11   69.07  180.00  -1.87   0.00   0.00   0.00   21.39  180.00   44.71  360.00  0.95 
1 1 1    0   40   24 o 19  102.50   13.10   97.61    0.00   7.09  -0.00   0.00   0.00  111.98  360.00   18.94  360.00  1.00 
1 1 1    0   40   25 o 14   67.43   17.28   78.12  180.00  -3.27  -0.00   0.00   0.00   60.76  180.00   12.95    0.00  1.00 
1 1 1    0   40   26 o 12   47.89   16.55   95.92    0.00   2.78   0.00   0.00   0.00    5.47    0.00   84.11  180.00  0.99 
1 1 1    0   40   27 o 19  245.46    7.63  191.62    0.00  32.33   0.00   0.00   0.00  313.86    0.00  136.80    0.00  1.00 
1 1 1    0   40   28 o 16   38.08   15.82   12.27  180.00  -0.28  -0.00   0.00   0.00    9.68  180.00    1.53    0.00  0.27 
1 1 1    0   40   29 o 14   26.23   12.55   42.06  180.00  -0.71  -0.00   0.00   0.00    5.97    0.00   44.00    0.00  0.61 
1 1 1    0   40   30 o  3   45.91   16.88   23.61    0.00   0.62   0.00   0.00   0.00   30.14    0.00    9.37    0.00  0.55 
1 1 1    0   40   31 o 17   31.47   13.88    0.92  360.00   0.02  -0.00   0.00   0.00    0.30  360.00    0.48  180.00  0.02 
1 1 1    0   40   32 o  8   54.64   16.32   81.99  180.00  -2.41  -0.00   0.00   0.00   39.76  180.00   28.01    0.00  0.98 
1 1 1    0   40   33 o  3   90.42   11.83   89.08    0.00   4.34   0.00   0.00   0.00  109.67    0.00   38.56    0.00  1.00 
1 1 1    0   40   34 o 10   24.44   11.99    0.92  180.00  -0.01  -0.00   0.00   0.00    0.16    0.00    0.87    0.00  0.01 
1 1 1    0   41    1 o  9  207.79    7.77  150.31   90.00  -0.00  13.90   0.00   0.00  266.55   90.00  117.52   90.00  1.00 
1 1 1    0   41    2 o 10  125.18   11.16  166.94   90.00  -0.00   9.10   0.00   0.00   84.83   90.00   80.69  270.00  1.00 
1 1 1    0   41    3 o  6  233.41    7.32  255.09  270.00  -0.00 -27.11   0.00   0.00  213.84  270.00   39.14   90.00  1.00 
1 1 1    0   41    4 o  3  276.46    7.03  259.12  270.00   0.00 -33.27   0.00   0.00  295.88  270.00   38.84  270.00  1.00 
1 1 1    0   41    5 o 10   74.01   17.73   64.22  270.00   0.00  -2.00   0.00   0.00   79.02  270.00   15.30  270.00  0.96 
1 1 1    0   41    6 o  8   91.75   15.12   94.17   90.00  -0.00   3.89   0.00   0.00   89.84   90.00    3.65  270.00  1.00 
1 1 1    0   41    7 o  1  118.07   11.10  140.25  270.00  -0.00  -8.09   0.00   0.00   96.84  270.00   42.47   90.00  1.00 
1 1 1    0   41    8 o 10  162.61    8.56  174.70  270.00   0.00 -14.03   0.00   0.00  151.97  270.00   21.28   90.00  1.00 
1 1 1    0   41    9 o 18   79.22   16.92   86.01   90.00   0.00   2.98   0.00   0.00   72.51   90.00   12.61  270.00  0.99 
1 1 1    0   41   10 o 18  125.42   10.63  146.70   90.00   0.00   8.48   0.00   0.00  106.03   90.00   38.78  270.00  1.00 
1 1 1    0   41   11 o 19  141.17    9.35  140.83  270.00  -0.00  -9.02   0.00   0.00  143.69  270.00    5.04  270.00  1.00 
1 1 1    0   41   12 o 11   66.60   18.27   45.65  270.00  -0.00  -1.21   0.00   0.00   66.46  270.00   21.65  270.00  0.84 
1 1 1    0   41   13 o 11   24.84   12.34   14.44   90.00  -0.00   0.15   0.00   0.00    6.79  270.00   20.93  270.00  0.15 
1 1 1    0   41   14 o 15   37.72   15.97   39.33  270.00   0.00  -0.58   0.00   0.00    0.82  270.00   37.54   90.00  0.52 
1 1 1    0   41   15 o  3   65.08   18.11   83.20  270.00   0.00  -2.09   0.00   0.00   45.36  270.00   35.54   90.00  0.97 
1 1 1    0   41   16 o  3   23.95   11.85    2.98  270.00   0.00  -0.03   0.00   0.00    1.42   90.00    4.31   90.00  0.03 
1 1 1    0   41   17 o  6   31.37   14.38   49.22  270.00   0.00  -0.67   0.00   0.00   10.93   90.00   58.47   90.00  0.58 
1 1 1    0   41   18 o  4   56.99   17.26   65.45   90.00   0.00   1.60   0.00   0.00   42.12   90.00   20.86  270.00  0.92 
1 1 1    0   41   19 o 12   36.54   15.90   35.10  270.00  -0.00  -0.61   0.00   0.00    5.86  270.00   27.84   90.00  0.54 
1 1 1    0   41   20 o  3   70.32   18.67   27.97   90.00  -0.00   0.98   0.00   0.00   79.19   90.00   52.37   90.00  0.75 
1 1 1    0   41   21 o 12   92.49   15.12  104.04   90.00  -0.00   5.81   0.00   0.00   85.39   90.00   14.19  270.00  1.00 
1 1 1    0   41   22 o  9   46.16   17.30   16.10   90.00   0.00   0.48   0.00   0.00   26.16   90.00   10.79   90.00  0.45 
1 1 1    0   41   23 o  7   21.69   10.72   39.66   90.00  -0.00   0.62   0.00   0.00   13.75  270.00   51.27  270.00  0.55 
1 1 1    0   41   24 o  3   42.67   16.96   30.26   90.00   0.00   0.79   0.00   0.00   27.64   90.00    0.71  270.00  0.66 
1 1 1    0   41   25 o 12  156.63    9.11  180.07  270.00   0.00 -19.01   0.00   0.00  146.20  270.00   20.86   90.00  1.00 
1 1 1    0   41   26 o 13   92.10   14.45  111.81   90.00  -0.00   6.37   0.00   0.00   81.50   90.00   21.20  270.00  1.00 
1 1 1    0   41   27 o  2   30.87   14.03   25.47   90.00  -0.00   0.49   0.00   0.00    4.97   90.00   18.19  270.00  0.46 
1 1 1    0   41   28 o 16  162.85    8.61  137.03  270.00  -0.00 -15.15   0.00   0.00  203.18  270.00   80.65  270.00  1.00 
1 1 1    0   41   29 o 11   33.07   14.53   19.23  270.00   0.00  -0.38   0.00   0.00    7.34  270.00    9.38   90.00  0.36 
1 1 1    0   41   30 o  3   35.98   14.56   26.73   90.00   0.00   0.56   0.00   0.00   14.03   90.00    8.54  270.00  0.51 
1 1 1    0   41   31 o 14   20.26   10.22   23.44   90.00  -0.00   0.28   0.00   0.00    8.19  270.00   27.35  270.00  0.27 
1 1 1    0   41   32 o 10   41.38   16.85   46.42  270.00  -0.00  -0.92   0.00   0.00   23.51  270.00   13.18   90.00  0.73 
1 1 1    0   41   33 o 14   37.46   15.75   33.51   90.00  -0.00   0.57   0.00   0.00   13.08   90.00   12.48  270.00  0.52 
1 1 1    0   42    0 o 16  110.72   23.51   85.68  180.00  -2.07  -0.00   0.00   0.00  129.74  180.00   45.02  180.00  0.97 
1 1 1    0   42    1 o  4   59.65   18.76   24.26  180.00  -0.61  -0.00   0.00   0.00   40.93  180.00   16.94  180.00  0.54 
1 1 1    0   42    2 o 17   68.23   18.05   36.13    0.00   1.05  -0.00   0.00   0.00   70.82  360.00   35.11  360.00  0.78 
1 1 1    0   42    3 o  2   28.99   13.82   58.88  180.00  -0.76  -0.00   0.00   0.00   20.85    0.00   79.00    0.00  0.64 
1 1 1    0   42    4 o  5   36.96   16.12   24.94  180.00  -0.40  -0.00   0.00   0.00    3.28  180.00   21.34    0.00  0.38 
1 1 1    0   42    5 o 15   24.54   12.11   15.96    0.00   0.18   0.00   0.00   0.00    7.22  180.00   22.95  180.00  0.17 
1 1 1    0   42    6 o  1  133.53   10.14   99.82  180.00  -6.00  -0.00   0.00   0.00  168.78  180.00   70.51  180.00  1.00 
1 1 1    0   42    7 o  2   29.99   14.08   31.39  180.00  -0.40   0.00   0.00   0.00    8.08  360.00   38.93  360.00  0.38 
1 1 1    0   42    8 o 19   70.64   18.12   45.20  360.00   1.26  -0.00   0.00   0.00   75.94  360.00   31.60  360.00  0.85 
1 1 1    0   42    9 o  2   59.62   18.27   42.10  180.00  -0.97  -0.00   0.00   0.00   48.09  180.00    6.87  180.00  0.75 
1 1 1    0   42   10 f  0   41.90   17.13   32.53    0.00   0.52   0.00   0.00   0.00   31.77    0.00    0.00    0.00  0.00 
1 1 1    0   42   11 o  3  117.92   11.23   78.86    0.00   3.84   0.00   0.00   0.00  158.79    0.00   81.97    0.00  1.00 
1 1 1    0   42   12 o 13   45.61   17.65   14.22    0.00   0.25  -0.00   0.00   0.00    8.82  360.00    4.99  180.00  0.25 
1 1 1    0   42   13 o  1   52.48   18.27   54.56  180.00  -1.13  -0.00   0.00   0.00   32.39  180.00   20.50    0.00  0.81 
1 1 1    0   42   14 o  5   49.07   18.68   46.82    0.00   0.93  -0.00   0.00   0.00   26.34  360.00   18.91  180.00  0.73 
1 1 1    0   42   15 o 13  154.30   10.42  117.60    0.00   8.40   0.00   0.00   0.00  195.28    0.00   81.95    0.00  1.00 
1 1 1    0   42   16 o 12   86.04   18.12   78.98    0.00   2.95   0.00   0.00   0.00   95.24    0.00   19.34    0.00  0.99 
1 1 1    0   42   17 f  0   78.83   18.64  157.28  360.00  41.00  -0.00   0.00   0.00  150.94  360.00    0.00    0.00  0.00 
1 1 1    0   42   18 o 16   51.84   18.09   48.34    0.00   1.30  -0.00   0.00   0.00   42.98  360.00    3.35  180.00  0.86 
1 1 1    0   42   19 o 19  111.07   16.61  141.69  180.00  -9.39   0.00   0.00   0.00   86.55  180.00   49.04  360.00  1.00 
1 1 1    0   42   20 o 15   36.97   16.40   23.74  180.00  -0.58  -0.00   0.00   0.00   16.17  180.00    6.49    0.00  0.53 
1 1 1    0   42   21 o 13   29.75   14.21   17.59  180.00  -0.35   0.00   0.00   0.00    3.46  180.00   13.19  360.00  0.34 
1 1 1    0   42   22 o 11   32.71   15.04    5.75  180.00  -0.12   0.00   0.00   0.00    2.41  180.00    2.98  360.00  0.12 
1 1 1    0   42   23 o 11   90.63   13.77   51.26    0.00   2.92   0.00   0.00   0.00  132.56    0.00   84.91    0.00  0.99 
1 1 1    0   42   24 o 11   35.71   15.49   66.66  180.00  -1.44  -0.00   0.00   0.00    2.45  180.00   58.95    0.00  0.89 
1 1 1    0   42   25 o 11   21.82   10.92   41.16    0.00   0.59   0.00   0.00   0.00   14.33  180.00   51.89  180.00  0.53 
1 1 1    0   42   26 o  5   29.39   13.61   57.11  360.00   1.06  -0.00   0.00   0.00    5.40  180.00   56.99  180.00  0.79 
1 1 1    0   42   27 f  0   33.43   14.20    1.26  180.00  -0.03   0.00   0.00   0.00    1.11  180.00    0.00    0.00  0.00 
1 1 1    0   42   28 o  3  100.41   13.01  113.76  180.00  -6.96  -0.00   0.00   0.00  103.30  180.00    5.79  180.00  1.00 
1 1 1    0   42   29 o  3   18.51    9.50    2.70  180.00  -0.03   0.00   0.00   0.00    1.11  360.00    3.36  360.00  0.03 
1 1 1    0   42   30 o  3   60.99   18.17   39.18    0.00   1.17   0.00   0.00   0.00   68.88    0.00   37.27    0.00  0.82 
1 1 1    0   42   31 o  9   19.20    9.71   25.18  180.00  -0.26  -0.00   0.00   0.00   10.06    0.00   29.72    0.00  0.25 
1 1 1    0   42   32 o 12   51.66   16.32   53.16  180.00  -1.20  -0.00   0.00   0.00   46.22  180.00    6.16  180.00  0.84 
1 1 1    0   43    1 o 17  118.87   11.53  152.77  270.00   0.00  -7.56   0.00   0.00   88.35  270.00   61.05   90.00  1.00 
1 1 1    0   43    2 o  1   99.28   14.04   83.56   90.00   0.00   3.35   0.00   0.00  116.37   90.00   34.69   90.00  1.00 
1 1 1    0   43    3 o  7  187.25    8.27  189.44   90.00  -0.00  15.03   0.00   0.00  189.42   90.00    4.34   90.00  1.00 
1 1 1    0   43    4 o  7   41.46   16.86   78.58   90.00   0.00   1.25   0.00   0.00    6.32  270.00   83.02  270.00  0.85 
1 1 1    0   43    5 o  1   41.09   16.88   91.02   90.00  -0.00   1.44   0.00   0.00   15.37  270.00  104.12  270.00  0.89 
1 1 1    0   43    6 o 10   41.62   16.87   15.81   90.00  -0.00   0.26   0.00   0.00    5.40   90.00   10.00  270.00  0.25 
1 1 1    0   43    7 o 16   39.08   16.81   27.94  270.00  -0.00  -0.43   0.00   0.00    4.44  270.00   22.74   90.00  0.40 
1 1 1    0   43    8 o 18   23.30   11.75    8.26  270.00   0.00  -0.08   0.00   0.00    4.23   90.00   12.26   90.00  0.08 
1 1 1    0   43    9 o  9   44.02   18.01   28.02   90.00  -0.00   0.49   0.00   0.00   12.87   90.00   14.29  270.00  0.45 
1 1 1    0   43   10 o 19   41.30   17.34   18.10  270.00  -0.00  -0.31   0.00   0.00    6.97  270.00   10.55   90.00  0.30 
1 1 1    0   43   11 o  6  129.37   11.89   87.46  270.00   0.00  -5.07   0.00   0.00  174.30  270.00   89.87  270.00  1.00 
1 1 1    0   43   12 o  4   37.65   17.32   21.56  270.00   0.00  -0.35   0.00   0.00    4.32  270.00   16.45   90.00  0.33 
1 1 1    0   43   13 o  1  107.91   19.07  102.34   90.00   0.00   4.73   0.00   0.00  117.45   90.00   19.11   90.00  1.00 
1 1 1    0   43   14 o 18   42.35   17.74    7.07   90.00   0.00   0.14   0.00   0.00    5.02   90.00    1.77  270.00  0.14 
1 1 1    0   43   15 o 11   27.44   13.36    2.03   90.00   0.00   0.03   0.00   0.00    0.28  270.00    2.23  270.00  0.03 
1 1 1    0   43   16 o 13  135.34   12.89  120.21   90.00   0.00   9.83   0.00   0.00  155.57   90.00   40.45   90.00  1.00 
1 1 1    0   43   17 o  6  102.43   16.97  112.79  270.00   0.00  -7.20   0.00   0.00   97.00  270.00   10.86   90.00  1.00 
1 1 1    0   43   18 o 17  134.95    9.65  136.58   90.00  -0.00  13.81   0.00   0.00  139.85   90.00    9.80   90.00  1.00 
1 1 1    0   43   19 o  1  260.66    7.18  230.47   90.00  -0.00  44.90   0.00   0.00  303.52   90.00   85.73   90.00  1.00 
1 1 1    0   43   20 o  7   60.90   17.82   26.59  270.00  -0.00  -0.97   0.00   0.00   66.19  270.00   41.27  270.00  0.75 
1 1 1    0   43   21 o 12  110.57   12.84  130.70  270.00   0.00  -9.25   0.00   0.00   99.62  270.00   21.89   90.00  1.00 
1 1 1    0   43   22 o 13   78.03   16.59   77.32   90.00  -0.00   3.57   0.00   0.00   84.54   90.00   13.26   90.00  1.00 
1 1 1    0   43   23 f  0   81.35   15.25   79.28  270.00  -0.00 -41.00   0.00   0.00   72.44  270.00    0.00    0.00  0.00 
1 1 1    0   43   24 o  3  101.10   14.94  141.00  270.00  -0.00  -8.76   0.00   0.00   74.53  270.00   53.13   90.00  1.00 
1 1 1    0   43   25 o 16   41.31   16.99   57.14   90.00   0.00   1.37   0.00   0.00   21.85   90.00   28.89  270.00  0.88 
1 1 1    0   43   26 o  8   48.44   17.88   29.37  270.00   0.00  -0.79   0.00   0.00   38.38  270.00   12.94  270.00  0.66 
1 1 1    0   43   27 o 14   41.02   16.11   46.66   90.00   0.00   1.08   0.00   0.00   25.70   90.00   13.65  270.00  0.79 
1 1 1    0   43   28 o  6   20.60   10.25   30.33   90.00   0.00   0.37   0.00   0.00   10.37  270.00   35.22  270.00  0.35 
1 1 1    0   43   29 o 11   56.65   15.96    2.56   90.00  -0.00   0.07   0.00   0.00    6.09   90.00    4.06   90.00  0.07 
1 1 1    0   43   30 o  7   20.49   10.14   13.85  270.00   0.00  -0.14   0.00   0.00    4.80   90.00   15.45   90.00  0.14 
1 1 1    0   44    0 o 12   48.46   21.42   34.00    0.00   0.34   0.00   0.00   0.00    0.87  180.00   33.80  180.00  0.33 
1 1 1    0   44    1 o  3   27.87   13.95    0.45    0.00   0.01   0.00   0.00   0.00    0.14  180.00    0.57  180.00  0.01 
1 1 1    0   44    2 f  0   91.40   21.53  108.69  180.00 -41.00  -0.00   0.00   0.00  105.22  180.00    0.00    0.00  0.00 
1 1 1    0   44    3 o  2  177.10   11.65  154.13    0.00  11.98   0.00   0.00   0.00  205.08    0.00   55.95    0.00  1.00 
1 1 1    0   44    4 o  4   31.03   15.19   39.06    0.00   0.51  -0.00   0.00   0.00    8.44  180.00   46.20  180.00  0.47 
1 1 1    0   44    5 o  5  182.68   11.50  163.46  180.00 -13.34  -0.00   0.00   0.00  207.46  180.00   49.56  180.00  1.00 
1 1 1    0   44    6 o  1   28.47   13.92   34.60  180.00  -0.43   0.00   0.00   0.00   10.17  360.00   43.55  360.00  0.41 
1 1 1    0   44    7 o 11   28.86   13.94    8.14  360.00   0.10  -0.00   0.00   0.00    1.83  180.00    9.68  180.00  0.10 
1 1 1    0   44    8 o  4   92.28   18.56  118.23    0.00   4.61   0.00   0.00   0.00   70.78    0.00   42.96  180.00  1.00 
1 1 1    0   44    9 o  3  152.55   11.18  148.25  180.00 -10.89  -0.00   0.00   0.00  162.64  180.00   20.19  180.00  1.00 
1 1 1    0   44   10 o  7   95.41   14.85   60.79  180.00  -2.80  -0.00   0.00   0.00  131.05  180.00   72.68  180.00  0.99 
1 1 1    0   44   11 o 10  184.63    8.39  149.10  180.00 -15.29   0.00   0.00   0.00  226.22  180.00   83.18  180.00  1.00 
1 1 1    0   44   12 o 11   35.27   16.07   40.54  180.00  -0.76  -0.00   0.00   0.00    6.52  180.00   32.33    0.00  0.64 
1 1 1    0   44   13 o 15   42.34   17.02   67.20    0.00   1.61   0.00   0.00   0.00   13.82    0.00   50.52  180.00  0.92 
1 1 1    0   44   14 o 13   25.84   12.59   34.89    0.00   0.61  -0.00   0.00   0.00    5.38  180.00   38.75  180.00  0.54 
1 1 1    0   44   15 o  6   62.12   19.35   61.11    0.00   2.35   0.00   0.00   0.00   63.69    0.00    5.39    0.00  0.98 
1 1 1    0   44   16 o  3   31.24   15.05   10.13    0.00   0.21   0.00   0.00   0.00    3.36    0.00    6.24  180.00  0.21 
1 1 1    0   44   17 o 19   25.73   12.56   26.01  180.00  -0.45  -0.00   0.00   0.00    2.60    0.00   27.09    0.00  0.43 
1 1 1    0   44   18 o  5   22.71   11.39   33.06  360.00   0.50  -0.00   0.00   0.00    9.77  180.00   40.68  180.00  0.47 
1 1 1    0   44   19 o 19   64.07   19.19    8.76  180.00  -0.31   0.00   0.00   0.00   30.75  180.00   22.63  180.00  0.30 
1 1 1    0   44   20 o 16   65.96   19.46   73.28  180.00  -2.68  -0.00   0.00   0.00   63.21  180.00    4.27    0.00  0.99 
1 1 1    0   44   21 o  9   29.96   14.12   54.67  180.00  -1.02   0.00   0.00   0.00    3.79  360.00   53.73  360.00  0.77 
1 1 1    0   44   22 o 13   20.29   10.36   35.92  360.00   0.49  -0.00   0.00   0.00   14.23  180.00   46.76  180.00  0.45 
1 1 1    0   44   23 o 14   57.56   17.73   85.46    0.00   2.81   0.00   0.00   0.00   38.18    0.00   37.94  180.00  0.99 
1 1 1    0   44   24 o  7   48.39   16.76   17.28  180.00  -0.48  -0.00   0.00   0.00   28.03  180.00   13.00  180.00  0.45 
1 1 1    0   44   25 o  5  136.96    9.81  163.86  180.00 -14.30  -0.00   0.00   0.00  134.75  180.00    4.43    0.00  1.00 
1 1 1    0   44   26 o  1   31.53   14.03   24.16    0.00   0.43   0.00   0.00   0.00    5.55    0.00   14.44  180.00  0.40 
1 1 1    0   44   27 o 12   27.91   12.81    5.41  180.00  -0.08   0.00   0.00   0.00    0.18  180.00    4.17  360.00  0.08 
1 1 1    0   44   28 o 10   20.83   10.29   34.14    0.00   0.37  -0.00   0.00   0.00   11.82  180.00   38.46  180.00  0.36 
1 1 1    0   44   29 f  0   18.40    9.35   31.50  180.00  -0.29  -0.00   0.00   0.00   23.81  180.00    0.00    0.00  0.00 
1 1 1    0   45    1 o  8   32.34   14.75   22.00  270.00  -0.00  -0.34   0.00   0.00    0.09   90.00   21.21   90.00  0.33 
1 1 1    0   45    2 o 13   91.81   16.26   90.71  270.00  -0.00  -3.89   0.00   0.00   96.37  270.00    9.26  270.00  1.00 
1 1 1    0   45    3 o 12   31.97   14.73   24.84   90.00  -0.00   0.38   0.00   0.00    0.39  270.00   24.24  270.00  0.37 
1 1 1    0   45    4 o 12  188.00    8.30  209.46  270.00   0.00 -21.05   0.00   0.00  174.95  270.00   26.09   90.00  1.00 
1 1 1    0   45    5 o 19   61.72   18.76   70.77  270.00   0.00  -2.06   0.00   0.00   51.62  270.00   16.28   90.00  0.97 
1 1 1    0   45    6 f  0  104.33   13.81  116.76   90.00   0.00  41.00   0.00   0.00  111.98   90.00    0.00    0.00  0.00 
1 1 1    0   45    7 o  7   29.16   13.87    3.22   90.00  -0.00   0.05   0.00   0.00    0.08  270.00    3.17  270.00  0.05 
1 1 1    0   45    8 o 19   38.55   16.88   46.86  270.00  -0.00  -0.98   0.00   0.00   13.30  270.00   31.59   90.00  0.75 
1 1 1    0   45    9 o  1   52.88   19.34   30.77  270.00   0.00  -0.89   0.00   0.00   45.57  270.00   16.11  270.00  0.71 
1 1 1    0   45   10 o  3   36.88   16.48   27.12   90.00   0.00   0.61   0.00   0.00   14.43   90.00   11.52  270.00  0.55 
1 1 1    0   45   11 o  2   33.96   15.62   34.31  270.00  -0.00  -0.78   0.00   0.00   11.70  270.00   21.09   90.00  0.65 
1 1 1    0   45   12 o 16   42.79   19.58    6.85   90.00  -0.00   0.18   0.00   0.00    8.60   90.00    2.08   90.00  0.18 
1 1 1    0   45   13 o  9   58.98   21.31   45.36  270.00  -0.00  -1.53   0.00   0.00   64.41  270.00   21.45  270.00  0.91 
1 1 1    0   45   14 o  1   36.83   16.47   25.39  270.00   0.00  -0.59   0.00   0.00   14.98  270.00    8.93   90.00  0.53 
1 1 1    0   45   15 o 13   25.94   12.78   62.11   90.00  -0.00   1.06   0.00   0.00   17.33  270.00   75.48  270.00  0.79 
1 1 1    0   45   16 o 13   87.65   19.48   85.87  270.00  -0.00  -4.21   0.00   0.00   95.32  270.00   15.43  270.00  1.00 
1 1 1    0   45   17 o 14   18.76    9.73   23.51   90.00   0.00   0.30   0.00   0.00   10.97  270.00   32.70  270.00  0.29 
1 1 1    0   45   18 o 12  100.24   14.38  115.22  270.00   0.00  -7.16   0.00   0.00   94.71  270.00   11.06   90.00  1.00 
1 1 1    0   45   19 o 10   50.42   17.14   77.30   90.00   0.00   2.28   0.00   0.00   28.32   90.00   42.13  270.00  0.98 
1 1 1    0   45   20 o  7   47.39   17.04   53.81   90.00   0.00   1.50   0.00   0.00   37.11   90.00   11.55  270.00  0.91 
1 1 1    0   45   21 f  0   36.75   15.31   79.80  270.00   0.00  -1.77   0.00   0.00   70.95  270.00    0.00    0.00  0.00 
1 1 1    0   45   22 o  2   19.12    9.74   33.74  270.00   0.00  -0.42   0.00   0.00   14.17   90.00   43.54   90.00  0.40 
1 1 1    0   45   23 o  9   34.68   14.87   19.50   90.00   0.00   0.39   0.00   0.00    9.44   90.00    7.16  270.00  0.38 
1 1 1    0   45   24 o 17  105.74   10.67  129.59   90.00   0.00   8.28   0.00   0.00  103.81   90.00    3.85  270.00  1.00 
1 1 1    0   45   25 o 10   44.77   16.26   50.00   90.00  -0.00   1.15   0.00   0.00   32.68   90.00    7.79  270.00  0.82 
1 1 1    0   45   26 o  2   40.31   15.83   17.42   90.00  -0.00   0.34   0.00   0.00   12.80   90.00    0.91  270.00  0.33 
1 1 1    0   45   27 o  5   36.33   14.95   15.36   90.00   0.00   0.26   0.00   0.00    6.66   90.00    5.08  270.00  0.25 
1 1 1    0   46    0 o 15   68.08   26.15   86.71    0.00   1.70   0.00   0.00   0.00   44.42    0.00   38.54  180.00  0.94 
1 1 1    0   46    1 o  7   61.41   22.77   43.58  360.00   1.40  -0.00   0.00   0.00   67.02  360.00   25.32  360.00  0.89 
1 1 1    0   46    2 o  3   37.90   17.43   30.06    0.00   0.68  -0.00   0.00   0.00   16.12  360.00   12.64  180.00  0.59 
1 1 1    0   46    3 o 15   51.46   20.91   18.33  180.00  -0.53   0.00   0.00   0.00   32.29  180.00   14.75  180.00  0.48 
1 1 1    0   46    4 o 16   30.83   15.05   18.27  180.00  -0.37  -0.00   0.00   0.00    4.30  180.00   13.18    0.00  0.35 
1 1 1    0   46    5 o 13   48.69   20.51   29.49    0.00   0.85   0.00   0.00   0.00   39.28    0.00   11.08    0.00  0.69 
1 1 1    0   46    6 o  8   25.96   12.83   12.60  180.00  -0.23  -0.00   0.00   0.00    0.06    0.00   12.08    0.00  0.23 
1 1 1    0   46    7 o 14   43.70   18.05    0.18    0.00   0.00   0.00   0.00   0.00    0.26    0.00    0.09    0.00  0.00 
1 1 1    0   46    8 o 19   24.96   12.49   21.16    0.00   0.37  -0.00   0.00   0.00    2.34  180.00   22.43  180.00  0.36 
1 1 1    0   46    9 o 12   55.54   19.87   49.35    0.00   1.62   0.00   0.00   0.00   55.98    0.00    9.30    0.00  0.92 
1 1 1    0   46   10 o 16   71.52   18.12   75.99  180.00  -3.29  -0.00   0.00   0.00   71.04  180.00    0.56    0.00  1.00 
1 1 1    0   46   11 o  9  134.97   10.78  136.96    0.00  12.73   0.00   0.00   0.00  141.43    0.00   12.93    0.00  1.00 
1 1 1    0   46   12 o  8  117.84   13.44  114.80  180.00  -8.72  -0.00   0.00   0.00  128.47  180.00   21.26  180.00  1.00 
1 1 1    0   46   13 o 13   32.38   14.70   10.67  180.00  -0.21  -0.00   0.00   0.00    3.68  180.00    6.23    0.00  0.21 
1 1 1    0   46   14 f  0  103.83   12.57   65.92    0.00  41.00   0.00   0.00   0.00   60.92    0.00    0.00    0.00  0.00 
1 1 1    0   46   15 o  7   35.03   15.24   35.78  180.00  -0.76  -0.00   0.00   0.00   12.19  180.00   20.69    0.00  0.64 
1 1 1    0   46   16 o 10   22.43   11.26    7.50  180.00  -0.11  -0.00   0.00   0.00    1.92    0.00    8.77    0.00  0.11 
1 1 1    0   46   17 o  1  195.10    8.15  226.47  180.00 -30.38   0.00   0.00   0.00  184.68  180.00   20.83  360.00  1.00 
1 1 1    0   46   18 o  1   23.54   11.62   17.81  180.00  -0.27  -0.00   0.00   0.00    3.45    0.00   19.47    0.00  0.27 
1 1 1    0   46   19 o  8   63.36   17.78   74.76  180.00  -2.69   0.00   0.00   0.00   59.52  180.00    6.50  360.00  0.99 
1 1 1    0   46   20 o  9   21.03   10.62   26.24  180.00  -0.35  -0.00   0.00   0.00    8.45    0.00   31.18    0.00  0.34 
1 1 1    0   46   21 o  5  110.61   10.34  110.98    0.00   7.75   0.00   0.00   0.00  127.03    0.00   32.85    0.00  1.00 
1 1 1    0   46   22 o 17   48.58   17.08   95.94  180.00  -2.49  -0.00   0.00   0.00   16.19  180.00   63.44    0.00  0.99 
1 1 1    0   46   23 o  5   41.13   15.94   64.36  180.00  -1.37   0.00   0.00   0.00   20.12  180.00   32.04  360.00  0.88 
1 1 1    0   46   24 o  8   80.73   14.85   85.47    0.00   3.44  -0.00   0.00   0.00   93.62  360.00   26.10  360.00  1.00 
1 1 1    0   46   25 o  4   82.40   14.64   99.16    0.00   3.86   0.00   0.00   0.00   88.39    0.00   12.14    0.00  1.00 
1 1 1    0   47    1 o 11   65.50   19.49   73.53  270.00   0.00  -2.83   0.00   0.00   60.77  270.00    8.55   90.00  0.99 
1 1 1    0   47    2 o 19  172.89    8.96  152.49   90.00   0.00  19.01   0.00   0.00  202.09   90.00   58.41   90.00  1.00 
1 1 1    0   47    3 o 11   44.26   17.91   67.03   90.00  -0.00   1.80   0.00   0.00   20.70   90.00   42.39  270.00  0.95 
1 1 1    0   47    4 o  4   97.67   14.89   91.28   90.00  -0.00   5.74   0.00   0.00  109.54   90.00   23.75   90.00  1.00 
1 1 1    0   47    5 o 12   46.50   17.88   86.22  270.00  -0.00  -2.40   0.00   0.00   10.60  270.00   70.30   90.00  0.98 
1 1 1    0   47    6 o 15   18.53    9.61   30.08  270.00  -0.00  -0.39   0.00   0.00   14.49   90.00   42.65   90.00  0.37 
1 1 1    0   47    7 f  0   29.88   14.02   16.57   90.00  -0.00   0.32   0.00   0.00   15.47   90.00    0.00    0.00  0.00 
1 1 1    0   47    8 o  8   32.70   14.84   28.63  270.00   0.00  -0.58   0.00   0.00    7.52  270.00   19.13   90.00  0.52 
1 1 1    0   47    9 o 17  103.40   13.17   91.74   90.00   0.00   6.00   0.00   0.00  121.70   90.00   36.60   90.00  1.00 
1 1 1    0   47   10 f  0   32.54   14.63    1.75  270.00   0.00  -0.04   0.00   0.00    1.62  270.00    0.00    0.00  0.00 
1 1 1    0   47   11 o 10   93.92   14.40   66.36  270.00   0.00  -3.86   0.00   0.00  126.60  270.00   65.52  270.00  1.00 
1 1 1    0   47   12 o 17   89.40   17.27  103.60   90.00  -0.00   5.41   0.00   0.00   83.87   90.00   11.05  270.00  1.00 
1 1 1    0   47   13 o  8   32.14   14.62   13.22   90.00  -0.00   0.26   0.00   0.00    4.44   90.00    7.61  270.00  0.26 
1 1 1    0   47   14 o 15   18.10    9.36   41.69  270.00  -0.00  -0.51   0.00   0.00   20.78   90.00   58.59   90.00  0.47 
1 1 1    0   47   15 o 14   24.03   11.81   34.03  270.00   0.00  -0.53   0.00   0.00    7.24   90.00   37.88   90.00  0.49 
1 1 1    0   47   16 o  5   30.78   14.10   52.71  270.00   0.00  -1.00   0.00   0.00    0.10  270.00   46.66   90.00  0.76 
1 1 1    0   47   17 o  8   26.56   12.77    1.35  270.00   0.00  -0.02   0.00   0.00    0.01  270.00    1.17   90.00  0.02 
1 1 1    0   47   18 o  9   78.78   16.21   97.86   90.00   0.00   4.41   0.00   0.00   73.58   90.00   10.35  270.00  1.00 
1 1 1    0   47   19 o 15   24.88   12.10    5.21  270.00  -0.00  -0.08   0.00   0.00    0.46   90.00    4.85   90.00  0.08 
1 1 1    0   47   20 o 12   33.43   14.86    4.02   90.00  -0.00   0.07   0.00   0.00    1.62   90.00    1.69  270.00  0.07 
1 1 1    0   47   21 o  1   32.61   14.47   79.10   90.00  -0.00   1.36   0.00   0.00    6.65  270.00   70.47  270.00  0.88 
1 1 1    0   47   22 o  8   18.79    9.59   10.46   90.00  -0.00   0.11   0.00   0.00    4.27  270.00   12.52  270.00  0.11 
1 1 1    0   47   23 o  1   31.28   14.11   26.94   90.00  -0.00   0.40   0.00   0.00    3.16   90.00   17.56  270.00  0.38 
1 1 1    0   47   24 o 11   25.87   12.39   37.15  270.00  -0.00  -0.45   0.00   0.00    6.19   90.00   34.02   90.00  0.42 
1 1 1    0   48    0 o  2  186.55   12.72  154.08  180.00  -9.71  -0.00   0.00   0.00  230.65  180.00   88.19  180.00  1.00 
1 1 1    0   48    1 o  1   33.75   15.27   12.01    0.00   0.25   0.00   0.00   0.00    5.20    0.00    5.89  180.00  0.24 
1 1 1    0   48    2 o  1   32.77   15.11   19.49    0.00   0.39   0.00   0.00   0.00    6.31    0.00   11.69  180.00  0.37 
1 1 1    0   48    3 o 14   96.53   15.60  101.46    0.00   5.92   0.00   0.00   0.00   99.41    0.00    5.77    0.00  1.00 
1 1 1    0   48    4 o 15   23.40   11.66   11.38    0.00   0.17   0.00   0.00   0.00    2.46  180.00   12.96  180.00  0.17 
1 1 1    0   48    5 o 10   32.76   15.08   53.64  180.00  -1.07  -0.00   0.00   0.00    2.47  180.00   46.88    0.00  0.79 
1 1 1    0   48    6 o  7   28.02   13.38   69.84  360.00   1.24  -0.00   0.00   0.00   16.80  180.00   80.92  180.00  0.84 
1 1 1    0   48    7 o  8   43.61   17.43   64.73  360.00   1.64  -0.00   0.00   0.00   21.65  360.00   37.63  180.00  0.93 
1 1 1    0   48    8 o  4   51.06   18.51   51.56    0.00   1.50   0.00   0.00   0.00   45.27    0.00    1.80  180.00  0.90 
1 1 1    0   48    9 o  2   44.89   17.63    2.32  180.00  -0.06   0.00   0.00   0.00    3.30  180.00    1.19  180.00  0.06 
1 1 1    0   48   10 o 14   54.40   18.27   56.32  180.00  -1.75  -0.00   0.00   0.00   51.39  180.00    0.33  180.00  0.94 
1 1 1    0   48   11 o  1   74.50   18.52  104.27  180.00  -4.42   0.00   0.00   0.00   54.81  180.00   39.34  360.00  1.00 
1 1 1    0   48   12 o 12   40.36   16.57   48.10    0.00   1.14   0.00   0.00   0.00   22.84    0.00   20.11  180.00  0.82 
1 1 1    0   48   13 o  5  113.91   11.96   83.25    0.00   6.04   0.00   0.00   0.00  154.37    0.00   80.93    0.00  1.00 
1 1 1    0   48   14 o  3   33.73   15.05   44.01  180.00  -0.88  -0.00   0.00   0.00    9.38  180.00   28.93    0.00  0.71 
1 1 1    0   48   15 o  6   89.27   16.13   82.38    0.00   4.21   0.00   0.00   0.00  107.78    0.00   37.09    0.00  1.00 
1 1 1    0   48   16 o  2   34.11   15.18   38.94    0.00   0.77  -0.00   0.00   0.00   11.04  360.00   21.86  180.00  0.64 
1 1 1    0   48   17 o 11   97.03   13.56   94.01    0.00   5.24   0.00   0.00   0.00  115.98    0.00   37.91    0.00  1.00 
1 1 1    0   48   18 o  9   22.67   11.28   40.27  360.00   0.52  -0.00   0.00   0.00   11.11  180.00   43.94  180.00  0.48 
1 1 1    0   48   19 o 12   18.57    9.53   14.73    0.00   0.15   0.00   0.00   0.00    6.14  180.00   17.92  180.00  0.15 
1 1 1    0   48   20 o 18   49.53   18.34   41.29  180.00  -0.93  -0.00   0.00   0.00   40.14  180.00    7.84  180.00  0.73 
1 1 1    0   48   21 f  0   29.76   13.74   56.58    0.00   0.80   0.00   0.00   0.00   43.27    0.00    0.00    0.00  0.00 
1 1 1    0   49    1 o  4   81.67   17.10   91.55   90.00  -0.00   4.39   0.00   0.00   80.32   90.00    2.66  270.00  1.00 
1 1 1    0   49    2 o  3   31.31   14.58   36.29  270.00  -0.00  -0.70   0.00   0.00    5.12  270.00   27.76   90.00  0.61 
1 1 1    0   49    3 o  8   22.48   11.25   51.47   90.00  -0.00   0.76   0.00   0.00   17.72  270.00   64.30  270.00  0.64 
1 1 1    0   49    4 o  5   35.24   15.84   15.63  270.00   0.00  -0.33   0.00   0.00    8.48  270.00    5.64   90.00  0.32 
1 1 1    0   49    5 o 13   37.18   16.10   52.36   90.00   0.00   1.17   0.00   0.00   14.04   90.00   33.15  270.00  0.82 
1 1 1    0   49    6 o  6   45.82   17.78   55.27   90.00  -0.00   1.46   0.00   0.00   32.64   90.00   16.91  270.00  0.90 
1 1 1    0   49    7 o 10  115.52   11.98   93.61  270.00  -0.00  -6.95   0.00   0.00  147.65  270.00   64.26  270.00  1.00 
1 1 1    0   49    8 o  2   32.84   14.88   37.27  270.00   0.00  -0.74   0.00   0.00    8.36  270.00   24.60   90.00  0.63 
1 1 1    0   49    9 o 18  190.23    8.71  180.12   90.00   0.00  22.83   0.00   0.00  222.49   90.00   64.53   90.00  1.00 
1 1 1    0   49   10 o  3   92.41   15.84   84.49   90.00  -0.00   4.55   0.00   0.00  111.38   90.00   37.97   90.00  1.00 
1 1 1    0   49   11 o  2   26.08   12.74   32.87   90.00  -0.00   0.53   0.00   0.00    3.09  270.00   31.35  270.00  0.48 
1 1 1    0   49   12 o 10   88.71   16.25  100.03  270.00  -0.00  -5.03   0.00   0.00   92.38  270.00    7.36  270.00  1.00 
1 1 1    0   49   13 o  2   21.27   10.72   29.50  270.00   0.00  -0.39   0.00   0.00    9.01   90.00   33.77   90.00  0.37 
1 1 1    0   49   14 o 13   53.23   18.07   23.26  270.00   0.00  -0.64   0.00   0.00   41.02  270.00   21.78  270.00  0.57 
1 1 1    0   49   15 o 10   25.12   12.49   32.95   90.00   0.00   0.46   0.00   0.00    5.12  270.00   31.97  270.00  0.43 
1 1 1    0   49   16 o  6   30.78   14.28   12.29   90.00  -0.00   0.20   0.00   0.00    2.13   90.00    7.72  270.00  0.19 
1 1 1    0   49   17 o  7   26.88   12.90    8.04  270.00  -0.00  -0.11   0.00   0.00    0.40   90.00    6.73   90.00  0.11 
1 1 1    0   49   18 o  6   37.32   15.63   49.05  270.00   0.00  -0.86   0.00   0.00   13.97  270.00   23.90   90.00  0.69 
1 1 1    0   49   19 o  4   59.11   18.16   70.48   90.00  -0.00   1.78   0.00   0.00   58.31   90.00    5.01   90.00  0.94 
1 1 1    0   50    0 o 11   77.75   22.37  100.19    0.00   2.27   0.00   0.00   0.00   65.26    0.00   21.69  180.00  0.98 
1 1 1    0   50    1 o 17   50.17   18.80   66.83  180.00  -1.83  -0.00   0.00   0.00   37.29  180.00   20.69    0.00  0.95 
1 1 1    0   50    2 o 15   57.19   19.02  105.42  180.00  -3.26  -0.00   0.00   0.00   22.73  180.00   68.58    0.00  1.00 
1 1 1    0   50    3 o 14   37.19   16.26    2.80    0.00   0.06   0.00   0.00   0.00    2.03    0.00    0.39  180.00  0.06 
1 1 1    0   50    4 o 18   52.97   18.53   15.80  180.00  -0.46  -0.00   0.00   0.00   31.59  180.00   17.98  180.00  0.43 
1 1 1    0   50    5 o  6   25.88   12.72   20.94  360.00   0.33  -0.00   0.00   0.00    1.38  180.00   19.32  180.00  0.32 
1 1 1    0   50    6 o 10   68.41   18.44   62.79    0.00   2.32  -0.00   0.00   0.00   80.68  360.00   27.15  360.00  0.98 
1 1 1    0   50    7 o  9   32.55   14.92    1.81  180.00  -0.03  -0.00   0.00   0.00    0.69  180.00    0.84    0.00  0.03 
1 1 1    0   50    8 o  5   77.34   17.65   89.51    0.00   3.76  -0.00   0.00   0.00   79.28  360.00    4.05  360.00  1.00 
1 1 1    0   50    9 o  8   47.36   17.83   50.87    0.00   1.28   0.00   0.00   0.00   38.63    0.00    3.75  180.00  0.86 
1 1 1    0   50   10 o 19  108.60   12.85  115.75  180.00  -7.19  -0.00   0.00   0.00  121.73  180.00   26.27  180.00  1.00 
1 1 1    0   50   11 o  4   28.10   13.73   42.95    0.00   0.66   0.00   0.00   0.00    2.46  180.00   37.49  180.00  0.58 
1 1 1    0   50   12 o 19   31.83   14.38   38.03  180.00  -0.64  -0.00   0.00   0.00    5.21  180.00   25.42    0.00  0.56 
1 1 1    0   50   13 o  7   22.84   11.38   10.66    0.00   0.13   0.00   0.00   0.00    2.53  180.00   11.00  180.00  0.13 
1 1 1    0   50   14 o 13   31.83   14.49    9.90  180.00  -0.16  -0.00   0.00   0.00    2.05  180.00    5.70    0.00  0.15 
1 1 1    0   50   15 o 14   36.15   16.24   52.04  180.00  -0.87   0.00   0.00   0.00   10.47  180.00   29.63  360.00  0.70 
1 1 1    0   50   16 o 15   53.28   18.54   64.21    0.00   1.45   0.00   0.00   0.00   46.84    0.00    1.80  180.00  0.90 
1 1 1    0   51    1 f  0   26.21   12.87    9.57  270.00   0.00  -0.14   0.00   0.00    7.87  270.00    0.00    0.00  0.00 
1 1 1    0   51    2 o 19   83.43   17.27   72.91   90.00  -0.00   3.16   0.00   0.00  106.38   90.00   46.51   90.00  1.00 
1 1 1    0   51    3 o 15   50.15   18.79   97.45  270.00  -0.00  -2.44   0.00   0.00   18.96  270.00   60.85   90.00  0.98 
1 1 1    0   51    4 f  0   22.72   11.47   15.56  270.00  -0.00  -0.20   0.00   0.00   12.69  270.00    0.00    0.00  0.00 
1 1 1    0   51    5 o  4   24.03   11.88   28.81  270.00   0.00  -0.39   0.00   0.00    5.63   90.00   29.03   90.00  0.37 
1 1 1    0   51    6 o 12   25.53   12.49   22.84   90.00   0.00   0.32   0.00   0.00    2.67  270.00   21.11  270.00  0.31 
1 1 1    0   51    7 o 17   26.35   12.83   28.00   90.00  -0.00   0.39   0.00   0.00    2.65  270.00   25.09  270.00  0.38 
1 1 1    0   51    8 o  7   32.46   14.76    1.35  270.00  -0.00  -0.02   0.00   0.00    0.37  270.00    0.70   90.00  0.02 
1 1 1    0   51    9 o  2   63.34   19.37  135.36  270.00   0.00  -3.88   0.00   0.00   19.94  270.00   86.70   90.00  1.00 
1 1 1    0   51   10 o  5   28.92   13.69    9.73  270.00   0.00  -0.14   0.00   0.00    0.42  270.00    7.16   90.00  0.14 
1 1 1    0   51   11 o 13   38.18   17.03   27.11  270.00   0.00  -0.47   0.00   0.00   12.52  270.00    8.37   90.00  0.44 
1 1 1    0   51   12 o  3   42.95   17.74   45.93   90.00  -0.00   0.86   0.00   0.00   24.78   90.00   10.16  270.00  0.70 
1 1 1    0   51   13 o  3   21.82   11.10   18.84  270.00  -0.00  -0.19   0.00   0.00    5.74   90.00   19.87   90.00  0.19 
1 1 1    0   52    0 o  9   35.60   17.49   51.27  360.00   0.46  -0.00   0.00   0.00    9.31  180.00   49.15  180.00  0.43 
1 1 1    0   52    1 o 12   38.31   17.51   39.21  360.00   0.69  -0.00   0.00   0.00   15.15  360.00   15.30  180.00  0.60 
1 1 1    0   52    2 o  8   40.15   17.96   26.44    0.00   0.48   0.00   0.00   0.00   15.22    0.00    5.28  180.00  0.44 
1 1 1    0   52    3 o 18   23.79   12.20    9.10    0.00   0.11   0.00   0.00   0.00    1.92  180.00    8.96  180.00  0.11 
1 1 1    0   52    4 o  6  105.12   22.28  111.81  180.00  -4.74   0.00   0.00   0.00  124.10  180.00   37.99  180.00  1.00 
1 1 1    0   52    5 o 16   55.17   21.40   85.42  180.00  -1.92  -0.00   0.00   0.00   40.26  180.00   25.19    0.00  0.96 
1 1 1    0   52    6 o  8   42.22   18.64   39.57  180.00  -0.72  -0.00   0.00   0.00   21.70  180.00    8.44    0.00  0.61 
1 1 1    0   52    7 o 15   31.44   15.33    8.21  180.00  -0.12   0.00   0.00   0.00    1.06  180.00    5.15  360.00  0.12 
1 1 1    0   52    8 o 16   38.68   17.60   13.20  180.00  -0.22  -0.00   0.00   0.00    6.57  180.00    3.33    0.00  0.21 
1 1 1    1    0    1 o 14  855.71   12.39 6283.65   90.00   0.00  23.45   0.00   0.00 1146.72   90.00  582.01   90.00  1.00 
1 1 1    1    0    2 o  1  424.34    6.27 1709.74    0.00  12.00  -0.00   0.00   0.00  274.99  360.00  298.70  180.00  1.00 
1 1 1    1    0    3 o 11   44.37    1.48 1843.24   90.00   0.00  -0.44   0.00   0.00  160.21   90.00  356.84   90.00  0.41 
1 1 1    1    0    4 o 11   55.56    2.70 1136.68  180.00   0.15  -0.00   0.00   0.00   35.91  180.00   88.03  180.00  0.15 
1 1 1    1    0    5 o 11  338.00    3.76  477.01  270.00   0.00  -5.22   0.00   0.00  375.87  270.00   75.80  270.00  1.00 
1 1 1    1    0    6 o 12  526.21    5.14  931.61  180.00  16.55  -0.00   0.00   0.00  450.65  360.00  151.12  180.00  1.00 
1 1 1    1    0    7 o  9  190.36    2.42   61.83  270.00   0.00  -0.50   0.00   0.00  127.42  270.00   77.60  270.00  0.47 
1 1 1    1    0    8 o 15 1082.36    9.60 1458.74  180.00 -70.09  -0.00   0.00   0.00  961.72  180.00  241.28    0.00  1.00 
1 1 1    1    0    9 o 18   21.39    8.33  855.40   90.00   0.00   0.23   0.00   0.00  190.43  270.00  390.73  270.00  0.23 
1 1 1    1    0   10 o 10  177.29    2.84   27.04  180.00   0.30  -0.00   0.00   0.00   72.42  360.00   42.48  360.00  0.29 
1 1 1    1    0   11 o  1  846.91    7.63  834.95   90.00  -0.00  48.79   0.00   0.00  680.02   90.00  333.78  270.00  1.00 
1 1 1    1    0   12 o 11 1053.83    9.41  806.45    0.00  54.18   0.00   0.00   0.00 1217.76    0.00  327.86    0.00  1.00 
1 1 1    1    0   13 o 17 1168.00   10.42  931.45  270.00   0.00 -72.85   0.00   0.00 1274.86  270.00  213.71  270.00  1.00 
1 1 1    1    0   14 o  4  173.66    3.37  225.11    0.00   0.72  -0.00   0.00   0.00  145.64  360.00   76.67  360.00  0.62 
1 1 1    1    0   15 o 15  307.31    4.23  582.23   90.00   0.00   9.92   0.00   0.00   64.47   90.00  485.67  270.00  1.00 
1 1 1    1    0   16 o  4  223.64    4.06  147.08    0.00  -1.23  -0.00   0.00   0.00  278.37  180.00  180.50  180.00  0.84 
1 1 1    1    0   17 o  8  135.84    4.26   23.84   90.00  -0.00   1.47   0.00   0.00   42.31   90.00  159.64  270.00  0.90 
1 1 1    1    0   18 o  5  141.92    5.02    9.86    0.00   0.46  -0.00   0.00   0.00   59.03  360.00    4.68  180.00  0.43 
1 1 1    1    0   19 o 17 1448.85   18.29 1200.33  270.00   0.00 -77.34   0.00   0.00 1807.07  270.00  716.43  270.00  1.00 
1 1 1    1    0   20 o 15  244.14    5.63  208.38  360.00   2.04  -0.00   0.00   0.00  304.44  360.00  136.78  360.00  0.97 
1 1 1    1    0   21 o 11  491.61    5.11  388.24   90.00   0.00   8.97   0.00   0.00  619.07   90.00  254.92   90.00  1.00 
1 1 1    1    0   22 o  5   62.69   11.96  248.20    0.00   0.46  -0.00   0.00   0.00   91.74  180.00  236.92  180.00  0.43 
1 1 1    1    0   23 o 17   79.48    9.09  193.34  270.00   0.00  -0.75   0.00   0.00   81.02   90.00  263.25   90.00  0.64 
1 1 1    1    0   24 o  1   92.36    9.56  189.94  180.00  -0.59  -0.00   0.00   0.00   19.67    0.00  137.50    0.00  0.53 
1 1 1    1    0   25 o  3   94.47    9.72  136.33   90.00   0.00   1.16   0.00   0.00   59.58  270.00  274.14  270.00  0.82 
1 1 1    1    0   26 o 17  253.69    4.49  296.33  180.00  -4.95   0.00   0.00   0.00  202.03  180.00  103.27  360.00  1.00 
1 1 1    1    0   27 o 15  167.27    5.23  239.51   90.00  -0.00   2.42   0.00   0.00  133.20   90.00   62.91  270.00  0.98 
1 1 1    1    0   28 o 13  845.44    7.92  721.11    0.00  51.35   0.00   0.00   0.00  987.25    0.00  283.61    0.00  1.00 
1 1 1    1    0   29 o 12   23.77   11.04   53.62   90.00  -0.00   0.09   0.00   0.00   40.39  270.00   85.05  270.00  0.09 
1 1 1    1    0   30 o 11  135.78    5.72  225.06  180.00  -2.53  -0.00   0.00   0.00   47.58  180.00  172.95    0.00  0.99 
1 1 1    1    0   31 o  5  394.71    4.78  199.03  270.00  -0.00  -6.52   0.00   0.00  606.99  270.00  424.55  270.00  1.00 
1 1 1    1    0   32 o 12  294.96    4.53  200.26    0.00   5.86   0.00   0.00   0.00  398.95    0.00  208.00    0.00  1.00 
1 1 1    1    0   33 o 18  318.97    4.63  176.53  270.00   0.00  -6.61   0.00   0.00  471.40  270.00  304.87  270.00  1.00 
1 1 1    1    0   34 o  7   87.20    9.69  147.38    0.00   1.95   0.00   0.00   0.00   27.23    0.00  112.97  180.00  0.96 
1 1 1    1    0   35 o 15   26.97   11.88   27.99  270.00  -0.00  -0.15   0.00   0.00   18.67   90.00   45.49   90.00  0.15 
1 1 1    1    0   36 o  2   44.52   13.80  103.42  180.00  -1.08  -0.00   0.00   0.00   29.18    0.00  128.93    0.00  0.79 
1 1 1    1    0   37 o  5  212.04    4.72  201.01  270.00   0.00 -12.15   0.00   0.00  228.95  270.00   33.81  270.00  1.00 
1 1 1    1    0   38 o 10  108.13    8.98   91.86    0.00   2.88  -0.00   0.00   0.00  124.87  360.00   34.85  360.00  0.99 
1 1 1    1    0   39 o  1   29.47   12.94   13.68   90.00   0.00   0.12   0.00   0.00    6.44  270.00   19.93  270.00  0.12 
1 1 1    1    0   40 o 11  239.23    4.76  282.35    0.00  23.38   0.00   0.00   0.00  199.70    0.00   79.07  180.00  1.00 
1 1 1    1    0   41 f  0  219.70    4.81  161.33   90.00   0.00  41.00   0.00   0.00  159.63   90.00    0.00    0.00  0.00 
1 1 1    1    0   42 o 19   19.13    9.49   19.36    0.00   0.18  -0.00   0.00   0.00   12.53  180.00   31.75  180.00  0.17 
1 1 1    1    0   43 o 11  232.67    5.46  172.18   90.00  -0.00  18.74   0.00   0.00  295.76   90.00  126.20   90.00  1.00 
1 1 1    1    0   44 o  9   41.93   13.41   32.85  180.00  -0.56   0.00   0.00   0.00   10.32  180.00   21.69  360.00  0.50 
1 1 1    1    0   45 o 17   18.47    9.02   14.69  270.00  -0.00  -0.12   0.00   0.00    9.59   90.00   23.76   90.00  0.12 
1 1 1    1    0   46 o  7   80.32    9.58   67.85    0.00   3.00   0.00   0.00   0.00   94.77    0.00   29.68    0.00  1.00 
1 1 1    1    0   47 o  1   90.57    7.44  100.10   90.00  -0.00   7.12   0.00   0.00   85.46   90.00   10.21  270.00  1.00 
1 1 1    1    0   48 o  3   53.14   12.40   56.06  180.00  -1.99  -0.00   0.00   0.00   49.83  180.00    2.72    0.00  0.96 
1 1 1    1    0   49 o 13  130.39    6.37  109.94  270.00  -0.00 -10.00   0.00   0.00  159.70  270.00   58.62  270.00  1.00 
1 1 1    1    0   50 o 18   13.68    7.01    3.71  180.00  -0.04   0.00   0.00   0.00    2.37  360.00    5.70  360.00  0.04 
1 1 1    1    0   51 o 17   18.01    8.89    8.24   90.00  -0.00   0.10   0.00   0.00    3.60  270.00   10.66  270.00  0.10 
1 1 1    1    0   52 o 14   27.20   11.32   11.18  180.00  -0.17  -0.00   0.00   0.00    0.19  180.00    8.89    0.00  0.17 
1 1 1    1    0   53 o 13   42.08   11.80   52.43   90.00  -0.00   1.09   0.00   0.00   26.74   90.00   13.47  270.00  0.80 
1 1 1    1    1    0 o 14  339.66    4.43 5163.07  270.00   0.00  -4.41   0.00   0.00  413.15  270.00  147.18  270.00  1.00 
1 1 1    1    1    1 o  4 1009.07   17.88 6925.01  277.80 -33.19 -97.60   0.00   0.00  934.60  251.22  139.15   71.22  1.00 
1 1 1    1    1    2 o  6  640.28    6.92  839.81  123.98  10.20  14.60   0.00   0.00  961.83   55.05  679.58   55.05  0.97 
1 1 1    1    1    3 o  7  246.67    3.36 2452.33  190.12   5.59  -0.03   0.00   0.00  220.52  359.66    5.63  179.66  0.91 
1 1 1    1    1    4 o  2  324.11    4.03  795.00  110.37  -4.83  10.39   0.00   0.00  270.96  114.91   77.33  294.91  0.96 
1 1 1    1    1    5 o  8  851.27    8.42  852.86  233.15 -64.55 -48.88   0.00   0.00  763.59  217.13  164.80   37.13  0.99 
1 1 1    1    1    6 o 13  495.88    4.87 1395.32  128.73   4.93  23.01   0.00   0.00  516.61   77.91   62.76   77.91  0.98 
1 1 1    1    1    7 o 12  545.68    4.99 1539.01  190.12 -30.45  -2.61   0.00   0.00  546.23  184.90   19.11  184.90  0.98 
1 1 1    1    1    8 o 10  661.47    5.99  658.11  237.84 -18.97 -30.09   0.00   0.00  805.84  237.77  307.48  237.77  0.99 
1 1 1    1    1    9 o  4  371.01    4.57  516.63  206.47 -18.25   7.27   0.00   0.00  241.22  158.27  240.43  338.27  0.97 
1 1 1    1    1   10 o 14  145.41    3.14  438.48   59.46  -0.42   2.61   0.00   0.00   64.41   99.11   97.98  279.11  0.78 
1 1 1    1    1   11 o  3  617.86    5.71 1211.94  208.08 -31.84 -33.80   0.00   0.00  561.38  226.72   99.59   46.72  0.99 
1 1 1    1    1   12 o 14  514.46    4.89  649.42  183.05 -34.15   2.46   0.00   0.00  439.65  175.88  134.49  355.88  0.99 
1 1 1    1    1   13 o  1  161.85    3.28  126.20  185.32  -1.93  -0.80   0.00   0.00  121.29  202.60   12.31  202.60  0.71 
1 1 1    1    1   14 o  7   84.59    5.06  390.32  262.75  -0.50  -1.56   0.00   0.00   54.50   72.11  215.24   72.11  0.63 
1 1 1    1    1   15 o 19  382.54    6.73  418.84  359.88  19.02   2.43   0.00   0.00  315.25    7.27  114.35  187.27  0.97 
1 1 1    1    1   16 o 18  174.71    4.21  380.11  324.13   1.67  -2.96   0.00   0.00  117.95  299.42   55.98  119.42  0.84 
1 1 1    1    1   17 o  2  632.58    6.00  579.71  230.83 -28.13 -31.32   0.00   0.00  625.29  228.07    0.53  228.08  0.99 
1 1 1    1    1   18 o 16  505.65    5.62  574.75  289.35   8.44 -21.58   0.00   0.00  540.22  291.37   91.20  291.37  0.98 
1 1 1    1    1   19 o  6  450.89    6.67  425.28  262.60  -3.95 -18.20   0.00   0.00  460.44  257.76   43.64  257.76  0.97 
1 1 1    1    1   20 o 17  534.65    7.54  434.42   16.12  24.82   2.26   0.00   0.00  578.63    5.21  109.65    5.21  0.98 
1 1 1    1    1   21 o 12  399.29    4.51  531.21  283.90   5.87 -17.41   0.00   0.00  317.06  288.61  142.40  108.61  0.97 
1 1 1    1    1   22 o  8  330.36    4.62  345.32  145.24 -10.45   4.70   0.00   0.00  286.29  155.76   58.62  335.76  0.96 
1 1 1    1    1   23 o 11  232.81    4.33   91.73   63.28   1.65   2.06   0.00   0.00  254.13   51.25  145.53   51.25  0.78 
1 1 1    1    1   24 o  1  377.49    5.28  312.82  336.97  12.31  -2.75   0.00   0.00  418.18  347.39  111.96  347.39  0.96 
1 1 1    1    1   25 o  7  700.75    7.21  598.50  319.47  33.92 -35.05   0.00   0.00  778.07  314.06  169.07  314.06  0.99 
1 1 1    1    1   26 o  7  797.69    7.53  699.19   26.31  65.09  38.25   0.00   0.00  842.01   30.44   99.25   30.44  0.99 
1 1 1    1    1   27 o 16  286.28    4.47  181.53    2.95   9.01   0.24   0.00   0.00  327.09    1.51  114.38    1.51  0.94 
1 1 1    1    1   28 o  6  421.64    4.87  421.51  166.24 -30.39   6.31   0.00   0.00  403.62  168.27   22.35  348.27  0.98 
1 1 1    1    1   29 o  6  575.35    5.87  407.59  340.87  36.48 -13.08   0.00   0.00  740.38  340.27  345.01  340.27  0.99 
1 1 1    1    1   30 o  2  202.80    4.74  150.54  282.93   1.14  -4.70   0.00   0.00  219.38  283.59   78.01  283.59  0.89 
1 1 1    1    1   31 o  1   49.96   10.38   19.16  148.43  -0.09   0.06   0.00   0.00    6.92  324.57   19.39  324.57  0.06 
1 1 1    1    1   32 o  8  526.79    5.59  501.12  158.85 -48.08  18.82   0.00   0.00  571.67  158.63  100.02  158.63  0.99 
1 1 1    1    1   33 o  1  202.95    4.78  235.00  126.91  -6.72   8.95   0.00   0.00  165.61  126.91   56.10  306.91  0.95 
1 1 1    1    1   34 o 15   64.40   11.54   46.04   66.67   0.35   0.81   0.00   0.00    7.92   66.67   35.88  246.67  0.40 
1 1 1    1    1   35 o  1  151.87    5.72  125.23   48.94   5.14   5.90   0.00   0.00  163.53   48.94   43.44   48.94  0.93 
1 1 1    1    1   36 o  7  142.34    5.62  124.23   34.45   7.06   4.85   0.00   0.00  147.70   34.45   27.89   34.45  0.94 
1 1 1    1    1   37 o 16  201.68    4.88  176.57   78.46   4.03  19.75   0.00   0.00  221.80   78.46   50.36   78.46  0.97 
1 1 1    1    1   38 o 17  108.47    8.94  133.11  186.76  -8.13  -0.96   0.00   0.00   72.75  186.76   57.71    6.76  0.94 
1 1 1    1    1   39 o 16   47.23   12.09   30.33   98.74  -0.13   0.81   0.00   0.00    6.04   98.74   23.88  278.74  0.38 
1 1 1    1    1   40 o  5   86.13    8.24   69.20  199.19  -3.75  -1.31   0.00   0.00   80.25  199.19   11.94  199.19  0.86 
1 1 1    1    1   41 o 12  216.53    4.82  212.81  250.81 -12.06 -34.65   0.00   0.00  216.55  250.81    5.99  250.81  0.99 
1 1 1    1    1   42 o  7  105.58    7.74  120.51   84.78   1.09  11.94   0.00   0.00   82.52   84.78   37.12  264.78  0.96 
1 1 1    1    1   43 o 14   50.24   11.25   28.41  226.97  -0.82  -0.88   0.00   0.00   23.71  226.96    4.26   46.96  0.51 
1 1 1    1    1   44 o 11  142.68    5.57  152.61   13.10  18.01   4.19   0.00   0.00  128.85   13.10   19.82  193.10  0.97 
1 1 1    1    1   45 o 16  109.98    6.27   94.33  244.70  -4.10  -8.67   0.00   0.00  117.10  244.70   26.04  244.70  0.95 
1 1 1    1    1   46 o  1  179.62    5.74  190.17  204.40 -34.91 -15.83   0.00   0.00  172.10  204.40   10.31   24.40  0.99 
1 1 1    1    1   47 o 11   92.87    6.91  107.38  105.87  -4.15  14.59   0.00   0.00   76.89  105.87   25.73  285.87  0.97 
1 1 1    1    1   48 o  9   62.89    9.80   60.23  196.64  -4.71  -1.41   0.00   0.00   55.68  196.64    0.77   16.64  0.89 
1 1 1    1    1   49 o 16   58.42   11.18   49.74  341.78   3.32  -1.09   0.00   0.00   52.54  341.78    6.81  341.78  0.84 
1 1 1    1    1   50 f  0   32.59    9.49   26.74  191.02  -1.06  -0.21   0.00   0.00   24.07  191.03    0.00    0.00  0.00 
1 1 1    1    1   51 o  7   31.66    9.87   21.12   80.98   0.13   0.79   0.00   0.00    5.39   80.99   12.70  260.99  0.37 
1 1 1    1    1   52 o  8   50.17    9.89   31.70  343.21   1.64  -0.50   0.00   0.00   39.03  343.21   13.29  343.21  0.65 
1 1 1    1    1   53 o 13   87.28    6.69  100.16  281.55   1.78  -8.70   0.00   0.00   87.63  281.55   10.86  281.55  0.94 
1 1 1    1    2    0 o  1  117.47    2.61 3287.41   90.00   0.00   0.29   0.00   0.00   16.37   90.00   33.94  270.00  0.28 
1 1 1    1    2    1 o  6  283.37    3.21 2029.98  270.73   6.70   1.66   0.00   0.00  277.62   13.93   31.29   13.93  0.92 
1 1 1    1    2    2 o 17  716.75    8.24  828.65  277.65 -25.57  39.03   0.00   0.00  761.46  123.23  104.87  123.23  0.99 
1 1 1    1    2    3 o 17  872.46    8.95 2302.83   14.25  73.66  11.53   0.00   0.00  879.57    8.90   25.96    8.90  0.99 
1 1 1    1    2    4 o 16  518.39    5.54 1049.86  312.72   3.45  14.93   0.00   0.00  712.22   76.99  422.08   76.99  0.97 
1 1 1    1    2    5 o  1  597.51    5.85 1336.19  331.47   0.23 -35.10   0.00   0.00  609.26  270.37   40.65  270.37  0.99 
1 1 1    1    2    6 o  6 1411.77   12.47 2127.16  269.15 -59.00 -157.79   0.00   0.00 1662.85  249.50  510.55  249.50  1.00 
1 1 1    1    2    7 o  2  905.60    8.08 1185.60   23.50  72.96  23.78   0.00   0.00 1001.28   18.05  203.20   18.05  0.99 
1 1 1    1    2    8 o 17  708.38    6.40  702.46    0.92  39.03  19.39   0.00   0.00  831.82   26.42  263.23   26.42  0.99 
1 1 1    1    2    9 o 10  810.84    7.30  988.77  352.29  58.47 -18.05   0.00   0.00  921.37  342.85  234.35  342.85  0.99 
1 1 1    1    2   10 o 13  242.67    3.28  747.07  194.40  -7.57   2.29   0.00   0.00  163.39  163.15  126.73  343.15  0.93 
1 1 1    1    2   11 o  3  497.17    4.76  764.67  339.42  20.90  -3.52   0.00   0.00  596.98  350.44  223.36  350.44  0.98 
1 1 1    1    2   12 o 11  211.61    3.13  179.04   68.09  -3.49   4.07   0.00   0.00  163.67  130.66   54.03  310.66  0.90 
1 1 1    1    2   13 o 11   59.73    6.95  463.82  179.93  -0.85   0.30   0.00   0.00   78.43  340.76  205.68  340.76  0.41 
1 1 1    1    2   14 o 11  346.08    3.84  720.38  305.45   5.80 -16.86   0.00   0.00  245.67  288.98  181.12  108.98  0.97 
1 1 1    1    2   15 o  7  636.48    7.24  512.75   15.54  34.82  17.53   0.00   0.00  728.63   26.73  200.73   26.73  0.99 
1 1 1    1    2   16 o 13  415.45    4.86  454.54  207.96 -13.21  -7.54   0.00   0.00  473.54  209.72  143.97  209.72  0.97 
1 1 1    1    2   17 o 13 1408.44   12.57 1626.08  226.27 -134.20 -158.01   0.00   0.00 1404.80  229.66    0.49   49.68  1.00 
1 1 1    1    2   18 o 14  567.81    5.95  697.39  358.98  37.47  -3.92   0.00   0.00  467.82  354.03  184.81  174.03  0.99 
1 1 1    1    2   19 o 11  307.86    5.61  475.35   82.46  -1.39  10.30   0.00   0.00  245.18   97.69   94.94  277.69  0.95 
1 1 1    1    2   20 o 16  524.27    7.46  483.36  263.02  -6.63 -27.28   0.00   0.00  491.08  256.34   47.52   76.34  0.98 
1 1 1    1    2   21 o 16  409.29    4.60  336.86  118.96  -8.03   7.11   0.00   0.00  517.80  138.48  256.17  138.48  0.95 
1 1 1    1    2   22 o 11  291.38    4.56  194.87   80.02   2.58   4.17   0.00   0.00  351.96   58.24  184.58   58.24  0.89 
1 1 1    1    2   23 o  8  514.35    5.69  527.87   52.68  18.99  20.03   0.00   0.00  496.10   46.52   17.70  226.52  0.98 
1 1 1    1    2   24 o  1  271.54    5.05  175.97   65.58   3.36   3.55   0.00   0.00  319.38   46.57  155.04   46.57  0.89 
1 1 1    1    2   25 x 19       ?       ? 1293.41  226.16  -0.00  -0.00   0.00   0.00 1276.41  225.08    0.00    0.00  0.00 
1 1 1    1    2   26 o 14  299.66    4.46  273.92   53.62   6.22   9.38   0.00   0.00  281.00   56.46   10.05  236.46  0.95 
1 1 1    1    2   27 o  2  340.22    4.55  435.93  103.99  -5.05  21.17   0.00   0.00  236.10  103.42  192.41  283.42  0.98 
1 1 1    1    2   28 f  0  305.38    4.47  307.94  149.91 -11.81   8.16   0.00   0.00  307.23  145.35    0.00    0.00  0.00 
1 1 1    1    2   29 o 10  133.70    5.89   17.87  122.63  -0.22   0.11   0.00   0.00   21.85  154.11   11.03  154.11  0.12 
1 1 1    1    2   30 o 15  381.47    4.74  344.24  195.82 -20.88  -5.45   0.00   0.00  409.37  194.62   73.70  194.62  0.98 
1 1 1    1    2   31 o 16  318.80    4.51  295.24  114.62  -6.79  15.08   0.00   0.00  333.77  114.24   49.53  114.24  0.97 
1 1 1    1    2   32 o 15  266.91    4.50  220.73  325.01   9.60  -6.66   0.00   0.00  301.82  325.27   93.20  325.27  0.96 
1 1 1    1    2   33 o  9   69.50   10.00   60.17   98.86  -0.15   0.96   0.00   0.00    3.96   98.86   52.82  278.86  0.44 
1 1 1    1    2   34 o 17   37.56   11.13   22.71   66.38   0.10   0.24   0.00   0.00   12.05  246.35   33.68  246.35  0.13 
1 1 1    1    2   35 f  0  273.50    4.74  278.59  207.71 -23.45 -12.32   0.00   0.00  267.23  207.71    0.00    0.00  0.00 
1 1 1    1    2   36 o  6   60.02   10.71   75.19  198.78  -2.00  -0.68   0.00   0.00   13.37  198.79   59.16   18.79  0.72 
1 1 1    1    2   37 o 13  126.60    6.43  135.06   28.59   8.42   4.59   0.00   0.00  108.44   28.59   22.74  208.59  0.95 
1 1 1    1    2   38 o 17  219.62    6.77  210.37   34.30  22.10  15.08   0.00   0.00  224.69   34.31   18.44   34.31  0.98 
1 1 1    1    2   39 o 15   70.89   11.59  104.86   54.13   2.53   3.50   0.00   0.00   20.59   54.13   82.86  234.13  0.87 
1 1 1    1    2   40 o 13   49.96   10.96   38.06  188.47  -1.22  -0.18   0.00   0.00   14.57  188.47   23.01    8.47  0.52 
1 1 1    1    2   41 o 17  146.74    5.57  118.29  292.38   5.27 -12.79   0.00   0.00  165.60  292.38   48.55  292.38  0.96 
1 1 1    1    2   42 o 17  122.26    7.05  141.35   74.07   4.55  15.95   0.00   0.00   96.68   74.07   43.66  254.07  0.97 
1 1 1    1    2   43 o 14  146.02    6.39  121.22  231.33 -10.04 -12.55   0.00   0.00  163.48  231.33   44.16  231.33  0.97 
1 1 1    1    2   44 o 15  183.21    4.92  190.86  218.68 -23.39 -18.73   0.00   0.00  174.37  218.68   11.51   38.68  0.98 
1 1 1    1    2   45 o  3   84.81    7.85   78.32  217.49  -4.78  -3.67   0.00   0.00   79.26  217.49    3.69  217.49  0.91 
1 1 1    1    2   46 o 11   75.36    9.73   92.84   92.60  -0.34   7.38   0.00   0.00   51.07   92.60   37.98  272.60  0.93 
1 1 1    1    2   47 o  1   39.79   10.50   48.85   75.20   0.69   2.59   0.00   0.00   15.70   75.20   30.96  255.20  0.78 
1 1 1    1    2   48 o  9   44.96   10.68   85.82  349.42   4.80  -0.90   0.00   0.00    0.32  169.42   80.71  169.42  0.89 
1 1 1    1    2   49 o  7  117.92    6.81  130.44   83.51   2.33  20.52   0.00   0.00  110.21   83.51    9.63  263.51  0.98 
1 1 1    1    2   50 o  2   47.84    9.98   53.49   67.40   1.23   2.94   0.00   0.00   30.68   67.40   17.39  247.40  0.82 
1 1 1    1    2   51 o  3   35.06   10.29   27.62   56.08   0.64   0.95   0.00   0.00   11.08   56.09   12.54  236.09  0.49 
1 1 1    1    2   52 o 18   27.64    8.60   10.27   83.96   0.03   0.31   0.00   0.00    0.29   83.97    8.03  263.97  0.16 
1 1 1    1    2   53 o 11   46.05    9.96   53.64  214.39  -1.92  -1.32   0.00   0.00   27.60  214.39   13.44   34.39  0.75 
1 1 1    1    3    0 o 11  251.31    2.66 4649.21  270.00   0.00  -2.35   0.00   0.00  306.64  270.00  119.71  270.00  0.98 
1 1 1    1    3    1 o  7  652.07    5.87 2331.87  290.57  22.19  34.40   0.00   0.00  660.17   57.17   32.24   57.17  0.99 
1 1 1    1    3    2 o 17  621.23    7.93 2237.30  172.86 -12.14 -22.00   0.00   0.00  814.24  241.11  411.00  241.11  0.98 
1 1 1    1    3    3 o  2  230.93    3.05 1670.66  273.29  -1.75   1.45   0.00   0.00  244.13  140.36  147.40  140.36  0.74 
1 1 1    1    3    4 o  2  599.07    5.45 1381.35  329.12  14.14 -38.61   0.00   0.00  515.59  290.11  152.30  110.11  0.99 
1 1 1    1    3    5 o 18 1143.63   10.14 2637.40   10.77  79.20   7.82   0.00   0.00 1599.36    5.64  925.87    5.64  0.99 
1 1 1    1    3    6 o 18  520.00    4.83  306.59  150.39 -14.90 -24.35   0.00   0.00  502.11  238.52   17.40   58.52  0.98 
1 1 1    1    3    7 o  5  883.99    7.91 1603.94   29.16  66.32  49.19   0.00   0.00  882.79   36.57    8.34   36.57  0.99 
1 1 1    1    3    8 o  8  789.68    7.12  939.94  351.81  64.53 -12.33   0.00   0.00  801.50  349.18   35.71  349.18  0.99 
1 1 1    1    3    9 o  1  608.32    7.00  100.35  118.74 -37.16 -12.80   0.00   0.00  616.02  199.00   30.97  199.00  0.99 
1 1 1    1    3   10 o  3  627.74    5.81  873.43  326.99  26.39 -32.13   0.00   0.00  651.45  309.40   62.61  309.40  0.99 
1 1 1    1    3   11 o 13  549.92    5.20  249.24  265.35   1.14 -13.39   0.00   0.00  844.73  274.86  631.35  274.86  0.96 
1 1 1    1    3   12 o  5  511.51    5.30  363.38  212.11 -24.28 -15.98   0.00   0.00  517.75  213.35   30.23  213.35  0.98 
1 1 1    1    3   13 o 18  419.57    4.29  457.73   23.65  23.00   0.58   0.00   0.00  359.24    1.45  102.21  181.45  0.98 
1 1 1    1    3   14 o 18  652.92    6.52  457.48   90.48   7.03  47.57   0.00   0.00  682.11   81.59   72.02   81.59  0.99 
1 1 1    1    3   15 o 11  388.56    5.39  617.98   66.35   5.57  17.72   0.00   0.00  341.65   72.55   72.60  252.55  0.97 
1 1 1    1    3   16 o 18  652.41    6.16  495.61  109.83 -13.01  40.79   0.00   0.00  693.49  107.69   97.49  107.69  0.99 
1 1 1    1    3   17 o 12  816.46    7.52  594.08   40.14  31.41  26.58   0.00   0.00 1133.78   40.24  654.59   40.24  0.99 
1 1 1    1    3   18 o 13  634.83    6.75  752.13   51.98  18.07  33.77   0.00   0.00  655.28   61.85   57.60   61.85  0.99 
1 1 1    1    3   19 o  1  477.22    6.99  420.36  139.58 -13.33  15.14   0.00   0.00  504.07  131.36   77.66  131.36  0.97 
1 1 1    1    3   20 o  5  768.05    9.09  688.04   63.15  24.31  45.24   0.00   0.00  847.10   61.74  173.13   61.74  0.99 
1 1 1    1    3   21 o  4  126.21    5.47  400.04  301.41   3.23  -3.51   0.00   0.00  153.41  132.58  530.92  132.58  0.89 
1 1 1    1    3   22 o  5  517.26    5.74  608.56  308.53  18.05 -21.86   0.00   0.00  470.83  309.55   74.44  129.55  0.98 
1 1 1    1    3   23 o  7  142.53    6.13  148.01  342.68   2.43  -0.18   0.00   0.00   53.15  355.83  109.72  175.83  0.76 
1 1 1    1    3   24 o 16  748.44    8.21  693.95  350.81  54.56 -16.45   0.00   0.00  788.79  343.22   93.89  343.22  0.99 
1 1 1    1    3   25 o 17  865.76    8.09  748.34  145.37 -62.06  41.35   0.00   0.00  971.28  146.32  222.69  146.32  0.99 
1 1 1    1    3   26 o 13  542.42    5.62  377.49  218.10 -17.76 -20.23   0.00   0.00  684.56  228.72  304.65  228.72  0.98 
1 1 1    1    3   27 o 12  118.30    6.55  278.10  188.59  -4.10  -1.28   0.00   0.00   33.63   17.27  274.05   17.27  0.87 
1 1 1    1    3   28 o  9  278.79    4.47  231.37  203.56 -11.31  -4.71   0.00   0.00  279.69  202.61   25.06  202.61  0.96 
1 1 1    1    3   29 o 13  149.36    5.51  213.53  171.17  -5.29   0.80   0.00   0.00   58.78  171.37  151.54  351.37  0.90 
1 1 1    1    3   30 o 19   79.96    9.09   34.71  358.88   0.38   0.08   0.00   0.00    1.33   11.37   27.73  191.37  0.19 
1 1 1    1    3   31 o 11  171.04    5.09  174.16  337.92   4.87  -2.03   0.00   0.00  140.24  337.43   27.22  157.43  0.90 
1 1 1    1    3   32 o 11  125.33    5.97  142.44    5.81   3.57   0.36   0.00   0.00   76.61    5.83   58.78  185.83  0.85 
1 1 1    1    3   33 o  6   57.02    9.45   68.33   23.50   0.85   0.37   0.00   0.00   16.66  203.49   81.20  203.49  0.42 
1 1 1    1    3   34 o 19  316.66    5.31  286.52  283.32   6.65 -28.07   0.00   0.00  349.33  283.32   76.43  283.32  0.98 
1 1 1    1    3   35 o 19  212.51    4.90  189.21  232.89 -10.21 -13.49   0.00   0.00  230.69  232.89   49.12  232.89  0.97 
1 1 1    1    3   36 o 10  193.83    4.91  173.36  216.91 -13.33 -10.01   0.00   0.00  208.53  216.91   41.22  216.91  0.97 
1 1 1    1    3   37 o  3  203.38    5.21  208.21   68.22   8.91  22.30   0.00   0.00  195.84   68.22    6.53  248.22  0.98 
1 1 1    1    3   38 o  8  171.23    6.92  128.43   94.53  -1.01  12.71   0.00   0.00  202.74   94.53   76.73   94.53  0.96 
1 1 1    1    3   39 o  2   61.78   11.04   28.73  295.37   0.45  -0.95   0.00   0.00   28.81  295.37    0.46  295.37  0.46 
1 1 1    1    3   40 o  1  114.62    6.46  136.19   20.31  10.05   3.72   0.00   0.00   83.79   20.31   50.68  200.31  0.95 
1 1 1    1    3   41 o 14   71.21    9.62   69.10   96.89  -0.45   3.75   0.00   0.00   53.29   96.89   15.11  276.89  0.85 
1 1 1    1    3   42 o  2  174.20    5.89  173.41  164.54 -28.75   7.95   0.00   0.00  170.30  164.54    1.90  344.54  0.98 
1 1 1    1    3   43 o  4   54.42   10.10   25.88   73.68   0.34   1.15   0.00   0.00   30.44   73.68    4.98   73.68  0.51 
1 1 1    1    3   44 o  3   49.24   10.28   35.58   97.37  -0.18   1.40   0.00   0.00   21.73   97.37   12.90  277.37  0.57 
1 1 1    1    3   45 o 17   78.53    8.21   60.59  100.87  -0.81   4.24   0.00   0.00   78.95  100.87   20.52  100.87  0.87 
1 1 1    1    3   46 o 15   89.52    8.43  110.00  332.38   9.61  -5.03   0.00   0.00   65.09  332.38   40.39  152.38  0.95 
1 1 1    1    3   47 f  0  135.01    5.41  126.92  278.40   3.29 -22.30   0.00   0.00  121.08  278.40    0.00    0.00  0.00 
1 1 1    1    3   48 o  7   53.11    8.87   61.53  303.48   2.38  -3.60   0.00   0.00   35.34  303.48   22.24  123.48  0.87 
1 1 1    1    3   49 f  0   87.95    8.25  107.28  192.76 -10.93  -2.48   0.00   0.00   98.46  192.76    0.00    0.00  0.00 
1 1 1    1    3   50 o 16   69.08    8.72   88.52   69.53   2.75   7.36   0.00   0.00   49.68   69.53   29.67  249.53  0.93 
1 1 1    1    3   51 o  7   36.25   10.32   45.74  355.66   1.94  -0.15   0.00   0.00   10.98  355.66   28.02  175.66  0.69 
1 1 1    1    3   52 o  5   32.95    9.37   61.69  182.94  -2.20  -0.11   0.00   0.00    1.87    2.94   51.73    2.94  0.73 
1 1 1    1    3   53 o  3   34.69    9.49   50.19   94.89  -0.14   1.65   0.00   0.00    5.51   94.89   32.79  274.89  0.63 
1 1 1    1    4    0 o 11  557.50    5.13   70.07   90.00   0.00 -14.75   0.00   0.00  593.51  270.00   72.02  270.00  1.00 
1 1 1    1    4    1 o  2  499.09    4.80 1858.34  247.55 -22.00   8.98   0.00   0.00  507.89  157.79   38.83  157.79  0.98 
1 1 1    1    4    2 o 16  628.10    5.72 1068.30  340.43  30.19  -0.98   0.00   0.00  763.52  358.14  291.81  358.14  0.98 
1 1 1    1    4    3 o  2  220.39    3.16  867.15  353.67  -9.52   1.68   0.00   0.00    8.48  349.96  434.27  349.96  0.95 
1 1 1    1    4    4 o  8  346.32    3.50  634.34  284.35   2.48  -7.28   0.00   0.00  432.50  288.82  219.13  288.82  0.93 
1 1 1    1    4    5 o  5  257.00    2.97  697.44  112.22   4.46   0.19   0.00   0.00  286.97    2.42  121.92    2.42  0.88 
1 1 1    1    4    6 o  6  745.04    6.98 1064.65  240.50 -34.51 -31.23   0.00   0.00  886.23  222.14  298.49  222.14  0.99 
1 1 1    1    4    7 o 18  497.91    5.38  438.09   52.78  11.96 -21.30   0.00   0.00  521.08  299.32   66.95  299.32  0.98 
1 1 1    1    4    8 o 16  674.41    6.19  992.86  181.35 -39.05   3.20   0.00   0.00  801.27  175.31  271.04  175.31  0.99 
1 1 1    1    4    9 o  1  941.07    8.45 1060.48  152.04 -80.11  -6.39   0.00   0.00 1100.20  184.56  330.00  184.56  0.99 
1 1 1    1    4   10 o 16  546.21    5.93  752.58  124.37   9.47  31.86   0.00   0.00  538.16   73.45    0.47   73.45  0.98 
1 1 1    1    4   11 o  4  448.36    4.47  370.14  198.92 -18.92 -12.46   0.00   0.00  438.41  213.37    0.11  213.37  0.98 
1 1 1    1    4   12 o 11  107.46    4.32  165.36   79.61  -0.32  -0.71   0.00   0.00   16.14  245.54   45.50   65.54  0.36 
1 1 1    1    4   13 o 18  447.36    4.54  684.34  157.09 -17.49   9.38   0.00   0.00  500.34  151.78  128.80  151.78  0.97 
1 1 1    1    4   14 o  5  564.53    6.26  559.15   90.61   3.19  32.21   0.00   0.00  631.42   84.34  151.37   84.34  0.98 
1 1 1    1    4   15 o  7  884.45   10.42  925.12   72.18  48.51  73.51   0.00   0.00  878.33   56.58    2.19  236.58  0.99 
1 1 1    1    4   16 o  8  428.90    4.55  263.14   13.46  13.63   1.06   0.00   0.00  533.97    4.47  242.14    4.47  0.96 
1 1 1    1    4   17 o 12  484.63    4.94  361.04  353.86  18.84  -3.44   0.00   0.00  565.68  349.66  187.76  349.66  0.97 
1 1 1    1    4   18 o 13  412.20    6.33  732.00  130.04 -14.47  20.23   0.00   0.00  205.23  125.58  397.20  305.58  0.98 
1 1 1    1    4   19 o  3  912.12   12.77  950.56   13.54  75.90  12.97   0.00   0.00  951.84    9.70   91.33    9.70  0.99 
1 1 1    1    4   20 o 15  770.14    8.47  653.32  120.43 -26.55  44.42   0.00   0.00  849.28  120.86  173.22  120.86  0.99 
1 1 1    1    4   21 o  9  186.61    4.54  399.40  219.00  -3.04  -6.57   0.00   0.00   40.38   65.21  427.15   65.21  0.93 
1 1 1    1    4   22 o  7  748.13    8.27  516.63   71.02   8.57  40.56   0.00   0.00  928.18   78.06  378.26   78.06  0.99 
1 1 1    1    4   23 o 13  364.18    5.30  354.22  285.09   5.69 -12.68   0.00   0.00  340.88  294.18   19.88  114.18  0.96 
1 1 1    1    4   24 o 13   80.04   10.58  208.06   28.68   0.96   1.06   0.00   0.00   69.81  227.78  232.01  227.78  0.58 
1 1 1    1    4   25 o 10  348.39    4.55  390.80   63.84   5.85  14.40   0.00   0.00  292.95   67.90   88.08  247.90  0.97 
1 1 1    1    4   26 o 11   76.97    9.68  134.78   60.65   0.54   0.93   0.00   0.00   33.09  239.78  138.93  239.78  0.47 
1 1 1    1    4   27 o 15  464.31    5.12  410.32  267.00  -0.10 -30.38   0.00   0.00  490.29  269.81   67.39  269.81  0.98 
1 1 1    1    4   28 o 12  206.02    4.94  216.46  244.21  -3.30  -7.09   0.00   0.00  164.28  245.02   56.15   65.02  0.93 
1 1 1    1    4   29 o 10  314.49    4.56  340.53   99.23  -2.97  18.32   0.00   0.00  265.09   99.20   81.61  279.20  0.97 
1 1 1    1    4   30 o 16  294.22    4.54  251.41  111.32  -4.36  11.69   0.00   0.00  312.17  110.45   60.01  110.45  0.96 
1 1 1    1    4   31 o  1  318.84    4.58  302.27  103.59  -3.77  16.67   0.00   0.00  332.54  102.73   46.34  102.73  0.97 
1 1 1    1    4   32 o  1   46.82   11.19   54.70  219.42  -0.39  -0.32   0.00   0.00   28.18   39.51   79.31   39.51  0.25 
1 1 1    1    4   33 o 14  170.34    5.62  165.68  178.22  -6.99   0.22   0.00   0.00  158.67  178.21    2.04  178.21  0.93 
1 1 1    1    4   34 o 12  143.67    6.39  154.62  134.72  -5.12   5.17   0.00   0.00  119.38  134.72   28.02  314.72  0.93 
1 1 1    1    4   35 o 19  409.19    5.15  406.77  356.68  70.95  -4.11   0.00   0.00  422.02  356.68   31.44  356.68  0.99 
1 1 1    1    4   36 o 14  292.49    4.64  207.48  147.30 -25.84  16.59   0.00   0.00  375.00  147.30  174.63  147.30  0.98 
1 1 1    1    4   37 o 10  230.54    5.48  240.63  134.26 -21.99  22.57   0.00   0.00  219.60  134.26   14.50  314.26  0.98 
1 1 1    1    4   38 o  4   71.76   12.01   44.77  260.99  -0.28  -1.75   0.00   0.00   50.15  260.99    6.19  260.99  0.66 
1 1 1    1    4   39 o  5  109.11    7.40  107.24  281.34   1.43  -7.11   0.00   0.00   96.75  281.34    9.06  101.34  0.93 
1 1 1    1    4   40 o 14   38.76   10.93   43.52  174.99  -1.10   0.10   0.00   0.00    5.48  354.99   48.46  354.99  0.48 
1 1 1    1    4   41 o  2   79.27    9.24   68.45  101.87  -0.88   4.17   0.00   0.00   70.59  101.87    2.82  101.87  0.87 
1 1 1    1    4   42 o  4   93.81    8.77  104.92  267.25  -0.46  -9.49   0.00   0.00   73.23  267.25   30.98   87.25  0.95 
1 1 1    1    4   43 o 17   52.39    9.96   41.10    2.66   1.82   0.08   0.00   0.00   29.53    2.66   10.86  182.66  0.67 
1 1 1    1    4   44 o  3  243.73    4.83  245.88   60.38  25.72  45.23   0.00   0.00  243.58   60.37    4.42   60.37  0.99 
1 1 1    1    4   45 o 14  135.95    5.63  100.14   74.18   3.51  12.40   0.00   0.00  164.63   74.18   68.13   74.18  0.96 
1 1 1    1    4   46 o 19  103.00    7.33   83.51  225.43  -6.93  -7.04   0.00   0.00  115.23  225.43   35.18  225.43  0.95 
1 1 1    1    4   47 o  9  128.88    5.52  114.04  226.96 -15.46 -16.55   0.00   0.00  143.37  226.96   34.74  226.96  0.98 
1 1 1    1    4   48 o 17  119.90    6.32  116.77  218.91 -15.14 -12.22   0.00   0.00  124.44  218.91   15.34  218.91  0.97 
1 1 1    1    4   49 o 12   73.61    9.31   79.22  279.78   1.26  -7.29   0.00   0.00   64.27  279.78    8.34   99.78  0.93 
1 1 1    1    4   50 o  2   42.26   10.54   47.72  305.72   1.44  -2.00   0.00   0.00   21.65  305.72   20.98  125.72  0.76 
1 1 1    1    4   51 f  0   34.07   10.05   45.80  206.50  -1.66  -0.83   0.00   0.00   38.92  206.50    0.00    0.00  0.00 
1 1 1    1    4   52 o 19   24.02    7.88   16.64  245.88  -0.18  -0.41   0.00   0.00    2.98   65.88   16.38   65.88  0.22 
1 1 1    1    4   53 o 18   24.60    8.00   16.41   80.86   0.06   0.39   0.00   0.00    3.00  260.85   15.47  260.85  0.19 
1 1 1    1    5    0 o 11 1378.37   12.22 3121.02  270.00   0.00 -114.31   0.00   0.00 1136.52  270.00  483.70   90.00  1.00 
1 1 1    1    5    1 o  8  835.94    7.78 2135.88  260.97 -20.02 -69.62   0.00   0.00  816.38  253.96   27.55   73.96  0.99 
1 1 1    1    5    2 o  1  671.55    6.82 1952.70  111.67 -16.40  23.66   0.00   0.00  904.51  124.72  489.46  124.72  0.98 
1 1 1    1    5    3 o 18  887.98    7.97 1839.82  278.56  33.71 -48.98   0.00   0.00 1116.05  304.53  471.14  304.53  0.99 
1 1 1    1    5    4 o  5  982.96    8.79 1796.90  341.13  79.35 -19.81   0.00   0.00 1158.60  345.99  363.34  345.99  0.99 
1 1 1    1    5    5 o 17  625.06    5.77  962.92  303.25   7.97 -40.36   0.00   0.00  615.40  281.18    4.03  101.18  0.99 
1 1 1    1    5    6 f  0  457.05    4.45  879.76  181.92 -14.01  15.54   0.00   0.00  499.07  132.04    0.00    0.00  0.00 
1 1 1    1    5    7 o 14  451.47    4.43  444.54   70.84   1.42  26.58   0.00   0.00  345.83   86.95  194.14  266.95  0.98 
1 1 1    1    5    8 o 14 1450.67   12.87 1532.86  163.75 -163.90 103.34   0.00   0.00 1668.23  147.77  442.62  147.77  1.00 
1 1 1    1    5    9 o 15  512.68    4.94  799.10   89.68  -1.72  29.39   0.00   0.00  496.82   93.35   14.16  273.35  0.98 
1 1 1    1    5   10 o  5  343.22    3.78  611.73  192.64 -12.61  -5.97   0.00   0.00  305.66  205.34   50.05   25.34  0.96 
1 1 1    1    5   11 o  9  469.13    4.68  211.84  108.22   5.28  13.34   0.00   0.00  641.56   68.41  378.18   68.41  0.96 
1 1 1    1    5   12 o 14  921.59    8.36  862.67   13.62  74.20  24.27   0.00   0.00 1109.83   18.12  388.32   18.12  0.99 
1 1 1    1    5   13 o  9  857.49    9.04  781.11   99.37  -2.23  83.83   0.00   0.00  884.98   91.53   65.25   91.53  0.99 
1 1 1    1    5   14 o 16  860.37    9.08  700.53  315.38  55.49 -42.94   0.00   0.00 1011.38  322.27  314.34  322.27  0.99 
1 1 1    1    5   15 o  8  863.32    8.55  812.25  281.09  43.86 -50.51   0.00   0.00 1021.80  310.97  329.91  310.97  0.99 
1 1 1    1    5   16 o  3  336.02    4.25  443.00  303.89   8.39  -9.61   0.00   0.00  293.26  311.13   58.60  131.13  0.96 
1 1 1    1    5   17 o 18   47.56   10.49  198.90   97.77  -0.31   0.41   0.00   0.00   81.72  307.05  187.11  307.05  0.25 
1 1 1    1    5   18 o 17  338.01    6.38  342.98  256.20   1.90  -9.56   0.00   0.00  349.36  281.22   58.38  281.22  0.95 
1 1 1    1    5   19 o  4  637.83    7.47  550.10  221.54 -25.57 -19.05   0.00   0.00  751.72  216.68  247.94  216.68  0.98 
1 1 1    1    5   20 f  0  438.97    5.19  309.60  271.49   6.49 -12.06   0.00   0.00  350.71  298.28    0.00    0.00  0.00 
1 1 1    1    5   21 o  6  941.75    8.65 1050.08  343.81  95.56 -22.71   0.00   0.00  829.37  346.63  215.14  166.63  0.99 
1 1 1    1    5   22 o 13  589.14    6.88  717.78  230.28 -25.62 -35.39   0.00   0.00  436.99  234.09  290.74   54.09  0.99 
1 1 1    1    5   23 o 15 1243.02   13.00 1121.21  153.51 -138.61  75.86   0.00   0.00 1269.53  151.31   60.90  151.31  1.00 
1 1 1    1    5   24 o 19  121.80    7.02  177.23  240.12  -0.71  -1.25   0.00   0.00   35.59  240.42   70.23   60.42  0.58 
1 1 1    1    5   25 o 18  359.50    4.66  234.94  279.10  -0.08  -9.71   0.00   0.00  455.37  269.54  229.84  269.54  0.95 
1 1 1    1    5   26 o  7  257.44    4.61  257.53  116.94  -2.87   8.70   0.00   0.00  225.55  108.24   34.82  288.24  0.94 
1 1 1    1    5   27 o  8  140.06    6.08   79.01  233.03  -1.10  -1.78   0.00   0.00  105.50  238.36   11.44  238.36  0.71 
1 1 1    1    5   28 o 18  518.04    5.49  419.45   19.22  33.93  11.86   0.00   0.00  617.43   19.26  213.30   19.26  0.99 
1 1 1    1    5   29 o 17  446.51    5.08  447.20  340.15  31.46 -10.62   0.00   0.00  441.29  341.35    3.09  341.35  0.98 
1 1 1    1    5   30 o 15  211.70    4.70  108.96   18.91   3.34   1.25   0.00   0.00  257.56   20.54  157.65   20.54  0.84 
1 1 1    1    5   31 o 13  205.03    4.90   89.94  141.05  -2.62   2.15   0.00   0.00  255.90  140.64  169.42  140.64  0.83 
1 1 1    1    5   32 o  7  417.19    4.97  356.78  345.34  29.98  -7.78   0.00   0.00  484.40  345.46  148.01  345.46  0.98 
1 1 1    1    5   33 o  8   46.33   11.20  102.79  196.34  -1.14  -0.34   0.00   0.00   49.99   16.34  147.27   16.34  0.51 
1 1 1    1    5   34 o 13   55.89   11.04   85.39  291.34   0.58  -1.48   0.00   0.00   12.52  111.33   94.02  111.33  0.62 
1 1 1    1    5   35 o  8   44.87   10.98   35.35  157.09  -0.61   0.26   0.00   0.00    5.74  337.08   39.70  337.08  0.31 
1 1 1    1    5   36 o  2   92.12    7.64  142.52  218.93  -5.19  -4.19   0.00   0.00   32.07  218.93  105.66   38.93  0.92 
1 1 1    1    5   37 o 16   44.46   12.21   33.72  142.77  -0.64   0.48   0.00   0.00    0.13  142.77   32.72  322.77  0.37 
1 1 1    1    5   38 o 12  197.37    6.43  199.37  283.01   5.19 -22.48   0.00   0.00  190.09  283.01    5.91  103.01  0.98 
1 1 1    1    5   39 o  6  201.27    5.20  195.43  354.00  24.97  -2.62   0.00   0.00  201.62  354.01    8.79  354.01  0.98 
1 1 1    1    5   40 o  5  252.20    4.69  181.05  345.80  31.52  -7.98   0.00   0.00  317.79  345.80  138.99  345.80  0.98 
1 1 1    1    5   41 o  5   52.01   11.57   90.84  160.90  -3.44   1.19   0.00   0.00    1.74  340.90   91.72  340.90  0.85 
1 1 1    1    5   42 o  5   41.31   11.68   14.40   84.79   0.05   0.54   0.00   0.00    7.15   84.79    7.14  264.79  0.26 
1 1 1    1    5   43 o  9  149.25    5.73  132.56  226.83 -12.04 -12.83   0.00   0.00  159.75  226.83   29.63  226.83  0.97 
1 1 1    1    5   44 o 18  144.96    5.53  127.92  290.58   5.68 -15.12   0.00   0.00  156.49  290.58   32.18  290.58  0.97 
1 1 1    1    5   45 o 17   71.28    9.13   79.04   34.16   4.24   2.88   0.00   0.00   51.66   34.16   24.44  214.16  0.90 
1 1 1    1    5   46 o  9   34.84   10.29   23.75   46.09   0.64   0.66   0.00   0.00    6.31   46.09   16.45  226.09  0.42 
1 1 1    1    5   47 o 19   55.66    9.95   73.20  112.07  -2.11   5.19   0.00   0.00   31.22  112.07   38.37  292.07  0.91 
1 1 1    1    5   48 o  3   64.52    9.91   57.58  235.73  -2.65  -3.89   0.00   0.00   60.66  235.73    6.95  235.73  0.89 
1 1 1    1    5   49 o  5   31.28    9.54   18.38    9.29   0.72   0.12   0.00   0.00    4.51    9.29   12.31  189.29  0.34 
1 1 1    1    5   50 o 11   32.01    9.31    7.89  158.57  -0.30   0.12   0.00   0.00    3.01  158.56    4.00  338.56  0.16 
1 1 1    1    5   51 f  0   46.38   11.19   78.97  242.22  -1.99  -3.77   0.00   0.00   66.79  242.22    0.00    0.00  0.00 
1 1 1    1    5   52 o  4   22.39    7.52   35.75  113.53  -0.35   0.81   0.00   0.00   10.53  293.53   39.16  293.53  0.40 
1 1 1    1    5   53 o 12   69.35    8.25   55.83  236.79  -2.03  -3.10   0.00   0.00   75.82  236.79   33.62  236.79  0.85 
1 1 1    1    6    0 o 12  334.22    3.59  819.20  270.00   0.00  -0.33   0.00   0.00  192.28  270.00  173.62  270.00  0.32 
1 1 1    1    6    1 o 13  571.39    5.36 1792.16  233.62 -27.99 -18.87   0.00   0.00  561.24  213.98    3.25   33.98  0.99 
1 1 1    1    6    2 o  6 1171.27   10.44 2062.57  262.10  -2.26 -107.61   0.00   0.00 1449.59  268.79  567.55  268.79  1.00 
1 1 1    1    6    3 o 18  458.15    4.48  664.53  155.68 -14.93  17.52   0.00   0.00  421.28  130.43   53.61  310.43  0.98 
1 1 1    1    6    4 o  6  157.24    3.15  609.57  292.18  -1.64   1.41   0.00   0.00   98.51  139.18   30.24  319.18  0.72 
1 1 1    1    6    5 f  0  956.18    8.90 1371.94  152.39 -30.55  27.35   0.00   0.00  886.39  138.16    0.00    0.00  0.00 
1 1 1    1    6    6 o  7  134.10    3.50  190.22  118.42   0.35  -0.55   0.00   0.00   38.49  302.55    6.04  122.55  0.31 
1 1 1    1    6    7 o 16  684.64    6.33  108.19  105.75  -0.55 -27.99   0.00   0.00  973.25  268.87  601.90  268.87  0.98 
1 1 1    1    6    8 o 17  445.81    4.64  415.84  310.92  14.62  -8.02   0.00   0.00  529.97  331.25  195.48  331.25  0.97 
1 1 1    1    6    9 o 14  448.07    4.68  765.20  104.58  -7.92  27.19   0.00   0.00  323.18  106.23  233.82  286.23  0.98 
1 1 1    1    6   10 o  5 1498.15   13.34 1468.04  333.22 187.76 -115.92   0.00   0.00 1688.24  328.31  386.98  328.31  1.00 
1 1 1    1    6   11 o 10  483.20    4.83  409.72  109.89  -4.88  17.96   0.00   0.00  611.02  105.21  281.97  105.21  0.97 
1 1 1    1    6   12 f  0  165.66    4.72  247.59   90.96  -0.64   4.49   0.00   0.00  225.74   98.06    0.00    0.00  0.00 
1 1 1    1    6   13 o  1  727.24    7.82  689.91  119.04 -22.45  44.75   0.00   0.00  868.15  116.64  296.42  116.64  0.99 
1 1 1    1    6   14 o 17  777.45    7.70  947.41  247.02 -18.25 -60.20   0.00   0.00  840.11  253.13  137.72  253.13  0.99 
1 1 1    1    6   15 o  7  625.02    6.48  696.70  180.07 -37.55   6.45   0.00   0.00  682.20  170.25  130.86  170.25  0.99 
1 1 1    1    6   16 o  2  484.08    5.56  659.53   84.11  -6.79  25.67   0.00   0.00  432.96  104.82   83.84  284.82  0.98 
1 1 1    1    6   17 o 11  396.52    6.31  386.32   55.73   7.67  13.29   0.00   0.00  386.75   60.00    6.74   60.00  0.97 
1 1 1    1    6   18 o  6 1088.51   13.23  970.57  185.80 -92.04 -23.21   0.00   0.00 1274.03  194.15  382.54  194.15  0.99 
1 1 1    1    6   19 o  6  914.09    9.10  759.55  176.66 -66.55   1.22   0.00   0.00 1079.53  178.95  344.67  178.95  0.99 
1 1 1    1    6   20 o 17  574.64    6.21  498.31   37.15  28.15  17.96   0.00   0.00  550.39   32.54   31.17  212.54  0.98 
1 1 1    1    6   21 o  2  601.87    6.38  341.52  143.20 -24.38  10.56   0.00   0.00  740.69  156.58  300.51  156.58  0.98 
1 1 1    1    6   22 o 13  582.72    7.58  615.89  214.46 -24.74 -23.07   0.00   0.00  584.13  223.00   20.18  223.00  0.99 
1 1 1    1    6   23 o  5  489.79    5.65  387.34   82.91   2.49  24.13   0.00   0.00  500.19   84.12   41.22   84.12  0.98 
1 1 1    1    6   24 o  5  349.12    4.61  234.88  181.97 -11.79   0.66   0.00   0.00  369.15  176.77   70.32  176.77  0.96 
1 1 1    1    6   25 o  6  505.72    5.61  552.82  119.72 -19.85  31.44   0.00   0.00  400.24  122.26  197.27  302.26  0.99 
1 1 1    1    6   26 o 19  529.89    5.59  406.56  306.00  18.14 -24.02   0.00   0.00  638.67  307.06  235.31  307.06  0.98 
1 1 1    1    6   27 o 17  230.12    4.69  237.24  307.32   6.08  -7.64   0.00   0.00  178.69  308.51   78.62  128.51  0.95 
1 1 1    1    6   28 o 11  554.97    5.75  371.96  232.29 -22.73 -28.24   0.00   0.00  712.96  231.16  331.38  231.16  0.99 
1 1 1    1    6   29 o 15  355.87    4.72  275.28   40.28  11.99  10.92   0.00   0.00  420.53   42.33  151.63   42.33  0.97 
1 1 1    1    6   30 o 15  143.02    5.63  131.73  268.62  -0.04  -2.99   0.00   0.00  109.97  269.28   11.47   89.28  0.81 
1 1 1    1    6   31 o 14  192.83    4.82  197.82  256.68  -1.60  -7.00   0.00   0.00  167.59  257.09   22.51   77.09  0.93 
1 1 1    1    6   32 o 18  241.44    4.81  265.03   83.70   1.50  13.58   0.00   0.00  215.52   83.70   33.82  263.70  0.96 
1 1 1    1    6   33 o  7  185.87    5.64  157.32  277.14   0.98  -7.79   0.00   0.00  198.07  277.14   48.95  277.14  0.93 
1 1 1    1    6   34 o 17  467.11    5.91  425.00  235.81 -40.53 -59.65   0.00   0.00  521.53  235.81  115.33  235.81  0.99 
1 1 1    1    6   35 o 17  198.62    4.93  197.04  268.24  -0.54 -17.51   0.00   0.00  196.21  268.24    6.69  268.24  0.97 
1 1 1    1    6   36 o  1  152.85    5.95  158.59  345.97  12.45  -3.11   0.00   0.00  140.14  345.96   13.25  165.96  0.96 
1 1 1    1    6   37 o  6  219.42    6.40  215.14  107.78  -8.21  25.61   0.00   0.00  220.77  107.78   10.93  107.78  0.98 
1 1 1    1    6   38 o  9  254.82    5.59  251.00  243.31 -17.04 -33.88   0.00   0.00  255.77  243.31    8.68  243.31  0.99 
1 1 1    1    6   39 o  4  109.96    7.25   58.37  135.83  -2.93   2.85   0.00   0.00  133.03  135.83   75.43  135.83  0.87 
1 1 1    1    6   40 o 17  173.90    5.46  162.61   66.10   8.24  18.60   0.00   0.00  178.54   66.10   17.93   66.10  0.98 
1 1 1    1    6   41 o  2  312.57    5.29  313.72  268.39  -2.38 -84.57   0.00   0.00  310.57  268.39    0.28   88.39  0.99 
1 1 1    1    6   42 o  1   93.50    8.08   46.36   42.23   3.05   2.77   0.00   0.00  116.40   42.23   70.47   42.24  0.87 
1 1 1    1    6   43 o 14  204.03    5.09  200.46   25.73  32.50  15.66   0.00   0.00  205.87   25.73    9.38   25.73  0.99 
1 1 1    1    6   44 o 12   93.60    7.34   99.81  194.46  -7.80  -2.01   0.00   0.00   78.30  194.46   18.58   14.46  0.94 
1 1 1    1    6   45 o 16   31.29    9.64   38.05  132.92  -0.74   0.80   0.00   0.00    6.80  312.93   43.39  312.93  0.48 
1 1 1    1    6   46 o 10   47.02   10.98   51.41  320.67   2.11  -1.73   0.00   0.00   24.88  320.67   24.37  140.67  0.79 
1 1 1    1    6   47 o 14   98.92    6.58  126.88  335.46  16.90  -7.72   0.00   0.00   72.08  335.46   48.28  155.46  0.97 
1 1 1    1    6   48 f  0   54.97   10.52   65.56   83.09   0.55   4.51   0.00   0.00   61.00   83.09    0.00    0.00  0.00 
1 1 1    1    6   49 o  7   56.78   10.24   54.48   84.06   0.40   3.81   0.00   0.00   47.56   84.06    2.17  264.06  0.86 
1 1 1    1    6   50 o  3   55.21   10.48   63.49  203.67  -3.89  -1.70   0.00   0.00   40.16  203.67   15.99   23.67  0.87 
1 1 1    1    6   51 o  4   39.38   10.45   59.85    0.89   2.72   0.04   0.00   0.00   11.70    0.89   38.63  180.89  0.79 
1 1 1    1    6   52 o 17   31.52    9.25   24.02  185.34  -0.79  -0.07   0.00   0.00    4.13  185.34   15.00    5.34  0.37 
1 1 1    1    6   53 o 17   56.49    9.55   73.92  304.57   2.17  -3.15   0.00   0.00   41.24  304.57   14.29  124.57  0.86 
1 1 1    1    7    0 o  9 1414.06   12.57 1111.60   90.00  -0.00  93.89   0.00   0.00 1571.84   90.00  315.56   90.00  1.00 
1 1 1    1    7    1 o 12  555.95    6.05  333.16  159.33 -18.93   5.96   0.00   0.00  747.73  162.53  411.94  162.53  0.97 
1 1 1    1    7    2 o  2  919.35    8.31 1450.16   64.24  48.70  63.72   0.00   0.00 1006.54   52.61  185.88   52.61  0.99 
1 1 1    1    7    3 o  5  437.82    4.40  330.38   50.92  -8.30  26.14   0.00   0.00  276.63  107.61  306.26  287.61  0.98 
1 1 1    1    7    4 o 18  443.07    4.45  934.51   42.81  -7.01  19.77   0.00   0.00  427.37  109.53   10.01  289.53  0.98 
1 1 1    1    7    5 o 14  387.67    4.42  443.46  131.74 -20.85  -2.90   0.00   0.00  259.56  187.92  237.58    7.92  0.98 
1 1 1    1    7    6 o 16 1191.49   10.65 1603.45  322.92 103.69 -55.11   0.00   0.00 1470.99  332.01  569.16  332.01  1.00 
1 1 1    1    7    7 o  2  555.19    5.34  921.94  357.41  28.60  -0.67   0.00   0.00  629.10  358.66  167.40  358.66  0.98 
1 1 1    1    7    8 o  2  586.11    5.60  529.58  144.15 -23.76  21.74   0.00   0.00  667.69  137.54  181.50  137.54  0.98 
1 1 1    1    7    9 o 16  858.31    7.83  936.16  139.78 -65.40   2.88   0.00   0.00 1035.61  177.48  367.75  177.48  0.99 
1 1 1    1    7   10 o  5  652.68    6.17  688.68   93.55   6.93  50.77   0.00   0.00  616.86   82.23   58.83  262.23  0.99 
1 1 1    1    7   11 o  7 1122.95   11.69  997.03  232.09 -72.58 -98.86   0.00   0.00 1300.36  233.72  364.00  233.72  1.00 
1 1 1    1    7   12 o  8  346.57    4.68  681.25   22.51  19.38   4.46   0.00   0.00  197.92   12.96  279.64  192.96  0.97 
1 1 1    1    7   13 o  1  592.61    6.14  753.75  235.34 -25.69 -31.65   0.00   0.00  587.82  230.94    5.05  230.94  0.99 
1 1 1    1    7   14 o  4  702.11    6.86 1074.46  113.51  -4.78  51.76   0.00   0.00  735.66   95.28   80.67   95.28  0.99 
1 1 1    1    7   15 o  1  630.79    7.14 1002.79  193.99 -44.21  -5.50   0.00   0.00  595.86  187.09   55.62    7.09  0.99 
1 1 1    1    7   16 o 11 1462.91   17.63 1464.60  177.68 -213.24   1.74   0.00   0.00 1481.55  179.53   44.15  179.53  1.00 
1 1 1    1    7   17 o 18  663.13    8.05  442.52  310.80  26.59 -11.11   0.00   0.00  868.68  337.31  434.33  337.31  0.98 
1 1 1    1    7   18 o  4  363.17    4.92  313.96  230.20  -5.36 -11.91   0.00   0.00  336.20  245.79   25.57   65.79  0.96 
1 1 1    1    7   19 o 16  261.96    4.65  209.03  305.95   4.26  -4.24   0.00   0.00  248.34  315.15   18.62  315.15  0.91 
1 1 1    1    7   20 o  7  169.91    5.44   92.16  297.96  -0.95  -2.87   0.00   0.00   98.28  251.63   79.17   71.63  0.81 
1 1 1    1    7   21 o 14  754.60    8.28  673.42  189.86 -45.51  -4.49   0.00   0.00  887.48  185.64  282.36  185.64  0.99 
1 1 1    1    7   22 o  7  356.68    5.39  387.50   73.88   4.56  17.65   0.00   0.00  205.04   75.52  283.43  255.52  0.97 
1 1 1    1    7   23 o  3  102.81    7.73  118.16  237.26  -0.33  -0.85   0.00   0.00    3.82  248.84   77.68   68.84  0.41 
1 1 1    1    7   24 o  2  549.03    5.71  452.73   42.39  19.83  24.60   0.00   0.00  578.37   51.13   76.20   51.13  0.98 
1 1 1    1    7   25 o  5  178.89    5.28  174.14  333.93   3.39  -1.57   0.00   0.00  141.03  335.21   23.02  155.21  0.85 
1 1 1    1    7   26 f  0  217.10    4.87  221.60  137.19  -4.75   6.55   0.00   0.00  267.20  125.90    0.00    0.00  0.00 
1 1 1    1    7   27 o 19  258.59    4.66  293.98   80.34   2.68  11.92   0.00   0.00  221.04   77.32   53.47  257.32  0.96 
1 1 1    1    7   28 o 18  117.66    6.81   48.50  305.49   0.27  -0.90   0.00   0.00   53.14  286.79    6.08  286.79  0.43 
1 1 1    1    7   29 o 11  491.56    5.61  491.54  160.71 -37.39  12.98   0.00   0.00  493.30  160.85   15.96  160.85  0.99 
1 1 1    1    7   30 o 12  212.35    5.14  164.02  217.08  -4.81  -3.60   0.00   0.00  227.64  216.79   67.76  216.79  0.91 
1 1 1    1    7   31 o  2  216.28    4.82  155.44  290.54   2.29  -5.97   0.00   0.00  250.63  290.96  104.13  290.96  0.92 
1 1 1    1    7   32 o 13  179.46    6.15  181.82   46.84   4.95   5.27   0.00   0.00  161.87   46.84    9.34  226.84  0.93 
1 1 1    1    7   33 o  3  124.76    6.81  163.47    5.70   5.73   0.57   0.00   0.00   71.45    5.70   83.76  185.70  0.91 
1 1 1    1    7   34 o  9  311.80    4.62  249.34  138.72 -22.92  20.12   0.00   0.00  374.62  138.72  135.94  138.72  0.98 
1 1 1    1    7   35 o 12   63.99   10.38   86.46   50.89   1.55   1.91   0.00   0.00   14.04   50.89   69.21  230.89  0.76 
1 1 1    1    7   36 f  0  192.79    5.62  235.72   32.18  17.98  11.32   0.00   0.00  228.26   32.18    0.00    0.00  0.00 
1 1 1    1    7   37 o  2   48.57   12.87   92.04  191.63  -2.34  -0.48   0.00   0.00   16.86   11.63  106.78   11.63  0.75 
1 1 1    1    7   38 o  1  106.52    7.72  119.19   93.73  -0.48   7.43   0.00   0.00   80.64   93.72   36.90  273.72  0.93 
1 1 1    1    7   39 o  2  106.15    7.07   63.64  157.17  -4.04   1.70   0.00   0.00  123.35  157.18   60.54  157.18  0.88 
1 1 1    1    7   40 o  1  149.60    6.02  140.21  126.93  -9.27  12.34   0.00   0.00  150.78  126.93   12.23  126.93  0.97 
1 1 1    1    7   41 o  1  216.34    5.60  176.32   89.98   0.01  33.91   0.00   0.00  251.44   89.98   76.63   89.98  0.99 
1 1 1    1    7   42 o 10   85.24    9.18   98.38   49.46   5.00   5.85   0.00   0.00   61.67   49.46   35.65  229.46  0.93 
1 1 1    1    7   43 o  5   39.31   10.69   48.18   37.95   1.20   0.94   0.00   0.00    0.18   37.95   46.97  217.95  0.60 
1 1 1    1    7   44 o 14  155.51    5.27  135.02  138.47 -14.08  12.47   0.00   0.00  171.77  138.47   40.90  138.47  0.97 
1 1 1    1    7   45 o  4  108.54    6.37  134.53  132.51  -9.75  10.63   0.00   0.00   80.15  132.51   49.11  312.51  0.96 
1 1 1    1    7   46 o  3   74.25    9.01  101.21  259.78  -1.65  -9.16   0.00   0.00   43.38  259.78   53.52   79.78  0.94 
1 1 1    1    7   47 o  4   33.66    9.84   21.64  161.57  -0.93   0.31   0.00   0.00    9.17  161.57   11.30  341.57  0.44 
1 1 1    1    7   48 o  2  106.71    6.98  127.46  108.66  -5.80  17.19   0.00   0.00   89.18  108.66   29.08  288.66  0.97 
1 1 1    1    7   49 o  2   62.96    9.90   73.35  351.06   5.71  -0.90   0.00   0.00   47.65  351.06   19.12  171.06  0.91 
1 1 1    1    7   50 o  4   22.74    7.79   44.29  288.27   0.41  -1.23   0.00   0.00   14.24  108.27   53.15  108.27  0.54 
1 1 1    1    7   51 o  8   41.19   10.34    4.93  112.14  -0.09   0.21   0.00   0.00    5.36  112.15    1.24  112.15  0.11 
1 1 1    1    7   52 o  9   27.89    8.67   34.53  199.90  -0.95  -0.34   0.00   0.00    2.25   19.90   29.54   19.90  0.45 
1 1 1    1    8    0 o 15   80.77    5.30  163.34  270.00   0.00   0.40   0.00   0.00   30.08  270.00  121.46  270.00  0.38 
1 1 1    1    8    1 o 10 1196.78   11.09 1019.61   44.02  87.53 107.73   0.00   0.00 1302.12   50.91  219.31   50.91  1.00 
1 1 1    1    8    2 o 17  655.47    6.37  632.53   88.92  -0.70  43.93   0.00   0.00  677.64   90.92   59.35   90.92  0.99 
1 1 1    1    8    3 o  8 1420.85   12.66 1859.95  112.53 -70.27 168.54   0.00   0.00 1638.82  112.63  443.73  112.63  1.00 
1 1 1    1    8    4 o 16  202.00    3.90  707.71  307.16   2.24  -0.48   0.00   0.00  195.91  347.80   92.93  347.80  0.74 
1 1 1    1    8    5 o 14 1036.63    9.34 1215.53  353.57 119.92 -23.88   0.00   0.00  992.84  348.74   79.08  168.74  1.00 
1 1 1    1    8    6 o 17  576.28    5.56  459.18  334.73  29.44 -12.30   0.00   0.00  639.25  337.32  144.16  337.32  0.98 
1 1 1    1    8    7 o  2  578.33    5.58  637.59  280.14   8.07 -40.84   0.00   0.00  505.98  281.18  130.71  101.18  0.99 
1 1 1    1    8    8 o  8  539.19    5.30  506.24  147.85 -29.29   8.81   0.00   0.00  565.20  163.25   69.81  163.25  0.98 
1 1 1    1    8    9 o  8  235.85    4.37  223.72  242.34   3.19  -6.89   0.00   0.00  162.18  294.81  115.08  114.81  0.93 
1 1 1    1    8   10 o 19  991.17   10.40 1212.38  131.50 -72.12  63.81   0.00   0.00 1138.55  138.50  305.08  138.50  0.99 
1 1 1    1    8   11 o  1  355.08    4.86  693.48   47.75  11.59   7.09   0.00   0.00  363.26   31.45   43.00   31.45  0.96 
1 1 1    1    8   12 o 12  248.41    3.95  172.67  186.80  -6.77  -4.49   0.00   0.00  193.31  213.56   78.53   33.56  0.94 
1 1 1    1    8   13 o  6  714.61    7.22  597.96  356.56  49.61  17.05   0.00   0.00  776.97   18.96  138.40   18.96  0.99 
1 1 1    1    8   14 o 17  584.24    6.65  625.97   77.23  -4.85  41.02   0.00   0.00  514.70   96.74  124.85  276.74  0.99 
1 1 1    1    8   15 o  6  420.58    5.73  374.21  208.59  -4.02  -6.41   0.00   0.00  614.37  237.93  445.30  237.93  0.93 
1 1 1    1    8   16 o  2  483.68    7.43  363.93  153.67 -14.07   9.37   0.00   0.00  596.29  146.33  254.29  146.33  0.97 
1 1 1    1    8   17 o 14  481.98    5.45  693.14  256.24  -3.85 -24.15   0.00   0.00  432.38  260.93   79.28   80.93  0.98 
1 1 1    1    8   18 o 14  397.81    5.00  427.58  196.00 -13.00  -4.38   0.00   0.00  419.66  198.62   73.25  198.62  0.96 
1 1 1    1    8   19 o  3  670.64    7.64  576.82  249.17 -12.50 -38.09   0.00   0.00  724.42  251.83  124.40  251.83  0.99 
1 1 1    1    8   20 o 18  633.03    7.57  723.20  163.02 -39.17  16.31   0.00   0.00  580.94  157.39   89.17  337.39  0.99 
1 1 1    1    8   21 o 18  190.13    5.34  197.52  344.61   2.55  -0.53   0.00   0.00  160.55  348.16   26.20  348.16  0.78 
1 1 1    1    8   22 o 13  803.16    8.19  592.76  348.13  59.26 -11.62   0.00   0.00  882.33  348.91  171.68  348.91  0.99 
1 1 1    1    8   23 o 16  548.77    5.90  614.13  267.91   0.44 -38.61   0.00   0.00  449.41  270.66  184.41   90.66  0.99 
1 1 1    1    8   24 o 19  385.13    4.82  501.59  124.42 -10.92  18.38   0.00   0.00  278.42  120.72  195.19  300.72  0.98 
1 1 1    1    8   25 o  2  139.26    6.33  112.08  157.51  -2.45   0.68   0.00   0.00   76.56  164.36   61.13  344.36  0.77 
1 1 1    1    8   26 o  3  691.73    6.77  553.69  239.07 -29.48 -54.47   0.00   0.00  785.71  241.58  199.17  241.58  0.99 
1 1 1    1    8   27 o 16  326.14    4.68  341.26  197.17 -16.82  -5.64   0.00   0.00  318.24  198.55    2.87  198.55  0.97 
1 1 1    1    8   28 o 15  479.60    5.33  424.76   43.92  24.64  22.81   0.00   0.00  533.61   42.79  122.42   42.79  0.98 
1 1 1    1    8   29 o  6  269.69    4.63  179.59   41.24   5.93   5.62   0.00   0.00  325.38   43.44  145.56   43.44  0.94 
1 1 1    1    8   30 o 18  383.58    4.86  404.13  276.04   2.46 -26.72   0.00   0.00  369.90  275.25   12.92   95.25  0.98 
1 1 1    1    8   31 o 16  508.88    5.90  519.53   55.50  29.46  42.88   0.00   0.00  517.86   55.51   27.80   55.51  0.99 
1 1 1    1    8   32 f  0  240.07    5.36  138.75  170.43  -7.41   1.25   0.00   0.00  130.92  170.44    0.00    0.00  0.00 
1 1 1    1    8   33 o  2  157.63    5.83  170.37  165.15  -7.86   2.08   0.00   0.00  133.11  165.15   28.97  345.15  0.94 
1 1 1    1    8   34 o 10  231.51    4.76  191.30   74.76   4.77  17.52   0.00   0.00  266.70   74.77   83.31   74.77  0.97 
1 1 1    1    8   35 o  2  188.99    5.64  193.04  114.53  -7.23  15.84   0.00   0.00  180.86  114.53    5.24  294.53  0.97 
1 1 1    1    8   36 o 16   78.11   11.39   71.94  344.07   2.87  -0.82   0.00   0.00   56.58  344.07   13.20  164.07  0.81 
1 1 1    1    8   37 o 12  122.31    7.45  128.10  215.20  -7.33  -5.17   0.00   0.00  105.16  215.20   20.23   35.20  0.94 
1 1 1    1    8   38 o  9  123.29    6.49  144.52  322.80   8.57  -6.50   0.00   0.00   92.28  322.80   50.27  142.80  0.95 
1 1 1    1    8   39 o 17  111.07    6.89   99.76   58.51   3.84   6.27   0.00   0.00  107.94   58.51    9.46   58.51  0.93 
1 1 1    1    8   40 o 12  245.11    5.10  241.90  269.64  -0.28 -45.45   0.00   0.00  245.61  269.64    6.41  269.64  0.99 
1 1 1    1    8   41 o 14  172.74    5.59  176.88  143.67 -22.75  16.73   0.00   0.00  163.84  143.67   11.63  323.67  0.98 
1 1 1    1    8   42 o  4  128.13    6.16  121.59  284.57   3.68 -14.16   0.00   0.00  127.31  284.57    7.28  284.57  0.97 
1 1 1    1    8   43 o  7  133.51    5.88  108.84  212.43 -10.36  -6.58   0.00   0.00  149.61  212.43   43.31  212.43  0.96 
1 1 1    1    8   44 f  0   47.22   11.01   62.43    0.24   2.52   0.01   0.00   0.00   60.40    0.24    0.00    0.00  0.00 
1 1 1    1    8   45 o  9   83.78    7.81   94.99   24.94   7.28   3.39   0.00   0.00   65.54   24.94   25.67  204.94  0.94 
1 1 1    1    8   46 o 19   50.56   10.57   48.08  308.07   1.88  -2.40   0.00   0.00   36.26  308.07    9.74  128.07  0.81 
1 1 1    1    8   47 o  7   60.55    9.83   54.88  247.87  -1.67  -4.10   0.00   0.00   54.58  247.87    2.83  247.87  0.88 
1 1 1    1    8   48 o 10   47.94   10.65   57.03  275.23   0.30  -3.32   0.00   0.00   27.03  275.23   25.72   95.23  0.83 
1 1 1    1    8   49 o 19   29.39    9.33   22.08  105.63  -0.22   0.79   0.00   0.00    2.35  105.63   17.69  285.63  0.38 
1 1 1    1    8   50 o 19   45.34   10.68   91.74   79.50   0.90   4.86   0.00   0.00    0.90   79.50   79.08  259.50  0.89 
1 1 1    1    8   51 o 18   28.93    8.99   67.71  122.59  -1.22   1.91   0.00   0.00   13.41  302.59   69.50  302.59  0.74 
1 1 1    1    8   52 o 19   21.06    7.23   29.81  335.30   0.60  -0.28   0.00   0.00   10.10  155.30   33.46  155.30  0.31 
1 1 1    1    9    0 o 18 1087.86   10.49 1945.28  270.00   0.00 -57.95   0.00   0.00 1204.28  270.00  232.83  270.00  1.00 
1 1 1    1    9    1 o  4  786.74    7.27  727.83  218.72 -19.50 -44.19   0.00   0.00  998.02  246.19  438.92  246.19  0.99 
1 1 1    1    9    2 o 10 1048.31    9.47 1047.64  207.38 -114.39 -11.90   0.00   0.00 1087.09  185.94   86.69  185.94  1.00 
1 1 1    1    9    3 o  1  679.25    6.39 1060.19  147.17 -28.00  28.06   0.00   0.00  814.36  134.94  287.47  134.94  0.99 
1 1 1    1    9    4 o  1  682.27    6.64  719.86   39.24  33.94  34.93   0.00   0.00  709.80   45.82   69.13   45.82  0.99 
1 1 1    1    9    5 o 15  174.47    3.81  360.19  167.95   2.83  -4.70   0.00   0.00   36.17  301.03  242.94  121.03  0.90 
1 1 1    1    9    6 o 14  173.04    3.93  381.93  213.22  -1.61   0.38   0.00   0.00  134.74  166.60   50.46  166.60  0.63 
1 1 1    1    9    7 o 16  322.70    4.28  394.36  213.21  -8.20  -1.72   0.00   0.00  379.56  191.85  153.55  191.85  0.94 
1 1 1    1    9    8 o  8  853.98    9.07 1320.13  314.75  70.50 -41.88   0.00   0.00  864.95  329.29   32.40  329.29  0.99 
1 1 1    1    9    9 o  5  368.87    4.89  458.01    4.73  20.48  -3.63   0.00   0.00  240.20  349.94  239.39  169.94  0.98 
1 1 1    1    9   10 o 18  392.94    4.91  498.62  283.31   0.12 -21.11   0.00   0.00  316.30  270.34  134.44   90.34  0.98 
1 1 1    1    9   11 o 12  396.60    4.79  234.75  352.83  13.51   7.84   0.00   0.00  441.69   30.11  116.00   30.11  0.97 
1 1 1    1    9   12 o 18  189.50    4.91  424.20    4.78   2.31   3.95   0.00   0.00  127.60   59.65   79.27  239.65  0.88 
1 1 1    1    9   13 o  1  318.77    5.72  633.99  178.80 -11.77  -1.03   0.00   0.00  279.59  185.01   50.74    5.01  0.96 
1 1 1    1    9   14 o  7  310.98    5.32  376.87  174.10 -10.20  -3.11   0.00   0.00  274.89  196.95   42.24   16.95  0.95 
1 1 1    1    9   15 o 16  805.75    9.72  593.98  310.22  49.43 -36.69   0.00   0.00  859.73  323.41  121.11  323.41  0.99 
1 1 1    1    9   16 o 16   55.74   11.84  267.48   28.53   0.95   0.11   0.00   0.00  125.48  186.73  299.17  186.73  0.43 
1 1 1    1    9   17 o 17  731.03    7.46  796.67   85.15   1.13  51.73   0.00   0.00  733.53   88.75   19.21   88.75  0.99 
1 1 1    1    9   18 o 15  631.33    7.28  519.97  261.93 -10.66 -31.53   0.00   0.00  713.59  251.33  183.64  251.33  0.98 
1 1 1    1    9   19 o 17  206.82    6.07  293.02  272.94  -1.80  -4.60   0.00   0.00  130.15  248.60  108.66   68.60  0.89 
1 1 1    1    9   20 o 12  322.94    5.37  282.64  136.26 -10.05   8.82   0.00   0.00  209.27  138.72  202.70  318.72  0.96 
1 1 1    1    9   21 o 16  690.79    6.74  614.46  162.79 -46.85  13.68   0.00   0.00  684.16  163.73    0.96  163.73  0.99 
1 1 1    1    9   22 o 14  237.07    5.19  214.19   27.20   5.33   1.84   0.00   0.00  209.75   19.03   10.26  199.03  0.91 
1 1 1    1    9   23 o  9  604.58    6.36  596.12  318.04  29.09 -27.31   0.00   0.00  609.39  316.81   24.87  316.81  0.99 
1 1 1    1    9   24 o 18  132.82    6.49   70.03  339.95   1.41  -1.65   0.00   0.00   58.40  310.51   75.61  130.51  0.72 
1 1 1    1    9   25 o  6   64.16   11.73   11.12  187.89  -0.08   0.20   0.00   0.00   10.60  292.96   34.73  292.96  0.11 
1 1 1    1    9   26 o  6  306.50    4.72  291.97  345.33  16.19  -2.65   0.00   0.00  262.63  350.70   68.76  170.70  0.97 
1 1 1    1    9   27 o 19  166.73    5.58  216.27  135.43  -4.09   3.87   0.00   0.00  105.42  136.59   91.32  316.59  0.91 
1 1 1    1    9   28 o  7  552.26    5.84  558.79  154.06 -46.20  23.40   0.00   0.00  540.43  153.14   12.96  333.14  0.99 
1 1 1    1    9   29 o  9  125.26    6.40  119.75   20.73   2.40   0.76   0.00   0.00   72.06   17.67   48.08  197.67  0.77 
1 1 1    1    9   30 o  3  226.58    5.05  169.04  105.45  -1.75   6.65   0.00   0.00  258.75  104.77   98.73  104.77  0.92 
1 1 1    1    9   31 o  2  466.57    5.88  450.97  194.08 -41.85 -10.49   0.00   0.00  497.01  194.07   71.76  194.07  0.99 
1 1 1    1    9   32 o 12  128.94    6.69  127.43  135.37  -2.91   2.87   0.00   0.00  103.06  135.37   17.44  315.37  0.87 
1 1 1    1    9   33 o  4  219.93    4.87  217.62  310.42  10.22 -12.00   0.00   0.00  218.20  310.42   10.73  310.42  0.97 
1 1 1    1    9   34 o 14   65.23   11.18   44.80  319.58   0.91  -0.77   0.00   0.00   23.51  319.58   19.50  139.58  0.51 
1 1 1    1    9   35 o 15  199.13    5.62  203.56  338.84  18.84  -7.29   0.00   0.00  191.74  338.84    4.78  158.84  0.97 
1 1 1    1    9   36 o  2  185.12    6.44  146.86  234.91  -8.79 -12.52   0.00   0.00  215.15  234.91   72.39  234.91  0.97 
1 1 1    1    9   37 o 14  220.71    5.54  246.89  224.39 -22.80 -22.32   0.00   0.00  192.24  224.40   49.96   44.40  0.98 
1 1 1    1    9   38 o 19   78.41    9.11   87.13  127.84  -2.52   3.25   0.00   0.00   50.10  127.84   35.85  307.84  0.87 
1 1 1    1    9   39 o 14  222.18    5.14  214.47  315.11  23.27 -23.18   0.00   0.00  225.80  315.11   14.04  315.11  0.98 
1 1 1    1    9   40 o 15  108.35    7.69  142.54   59.74   6.04  10.36   0.00   0.00   66.40   59.74   74.65  239.74  0.96 
1 1 1    1    9   41 o  4  151.30    6.15  167.38  182.02 -24.33  -0.86   0.00   0.00  130.16  182.02   36.01    2.02  0.98 
1 1 1    1    9   42 o 15   79.87    8.93   91.38  170.25  -6.35   1.09   0.00   0.00   56.76  170.25   33.25  350.25  0.92 
1 1 1    1    9   43 o  4  207.43    4.81  160.13  292.18  10.67 -26.18   0.00   0.00  251.37  292.18   95.29  292.18  0.98 
1 1 1    1    9   44 o 16   73.93    8.89   67.28   13.58   4.27   1.03   0.00   0.00   64.73   13.58    0.25  193.58  0.88 
1 1 1    1    9   45 o  6  143.19    5.38  115.71  295.52   7.84 -16.43   0.00   0.00  167.37  295.52   56.34  295.52  0.97 
1 1 1    1    9   46 o  9   61.17   10.36   55.61  266.91  -0.25  -4.55   0.00   0.00   54.75  266.92    1.59  266.92  0.88 
1 1 1    1    9   47 o 16   34.87    9.72   18.95  129.36  -0.55   0.67   0.00   0.00    9.97  129.37    7.84  309.37  0.40 
1 1 1    1    9   48 o  2   52.74   10.64   79.74  254.49  -1.37  -4.95   0.00   0.00   21.04  254.48   52.48   74.48  0.90 
1 1 1    1    9   49 o 15   77.39    9.72   91.22   28.06   7.84   4.18   0.00   0.00   63.29   28.06   19.22  208.06  0.94 
1 1 1    1    9   50 o  5   36.11   10.13   37.75    4.04   1.63   0.12   0.00   0.00   12.66    4.04   19.97  184.04  0.63 
1 1 1    1    9   51 o 18   43.74   10.18   39.55   64.79   0.81   1.72   0.00   0.00   27.11   64.79    5.35  244.79  0.68 
1 1 1    1    9   52 o 15   28.49    8.82   62.15  306.05   1.04  -1.43   0.00   0.00   10.83  126.05   59.07  126.05  0.66 
1 1 1    1   10    0 o 10   95.83    5.73  108.30   90.00  -0.00  -0.29   0.00   0.00    0.06  270.00   54.43   90.00  0.28 
1 1 1    1   10    1 o 14  720.65    6.78  633.27  270.82  -7.16 -50.75   0.00   0.00  791.33  261.97  155.48  261.97  0.99 
1 1 1    1   10    2 o 13  268.52    3.99  210.25  263.75   6.01   4.05   0.00   0.00  258.50   33.97   18.52   33.97  0.93 
1 1 1    1   10    3 o  3  850.05    7.84  744.36  305.64  49.16 -55.16   0.00   0.00  915.31  311.71  142.07  311.71  0.99 
1 1 1    1   10    4 o 16  936.34    9.88  799.30  150.51 -92.36  33.52   0.00   0.00  931.22  160.06    0.68  340.06  0.99 
1 1 1    1   10    5 o  5  385.06    5.03  451.50   32.10   2.70  14.13   0.00   0.00  416.26   79.19   89.69   79.19  0.96 
1 1 1    1   10    6 o  5  256.40    4.52  650.18   63.99   1.08   8.87   0.00   0.00  181.18   83.07  120.85  263.07  0.94 
1 1 1    1   10    7 o  5  201.75    5.00  270.10    1.09   2.33   2.36   0.00   0.00  194.23   45.44   53.23   45.44  0.83 
1 1 1    1   10    8 o 19  380.56    4.95  141.90   93.74   1.81  14.53   0.00   0.00  408.01   82.89   81.37   82.89  0.97 
1 1 1    1   10    9 o 18  631.57    7.07  678.40  225.91 -25.22 -34.79   0.00   0.00  676.08  234.05  103.82  234.05  0.99 
1 1 1    1   10   10 o  6  386.97    5.18  545.73  193.12 -15.23  -3.69   0.00   0.00  413.56  193.62   78.31  193.62  0.97 
1 1 1    1   10   11 o 17  407.46    4.95  398.42  127.86 -12.73   4.05   0.00   0.00  504.44  162.35  225.08  162.35  0.96 
1 1 1    1   10   12 o  7  268.03    4.84  326.61  244.18  -1.92  -5.57   0.00   0.00  293.97  250.98   99.75  250.98  0.91 
1 1 1    1   10   13 o 13  869.82    9.31 1224.50  317.29  69.67 -58.27   0.00   0.00  767.65  320.09  194.75  140.09  0.99 
1 1 1    1   10   14 o 15  338.31    4.89  411.07  350.14  13.12   2.90   0.00   0.00  274.15   12.47  102.64  192.47  0.96 
1 1 1    1   10   15 o  3   59.34   11.54  227.53  128.54  -0.74   0.34   0.00   0.00   91.87  335.07  228.54  335.07  0.38 
1 1 1    1   10   16 o 11  770.82    8.13  811.38   35.58  52.22  32.83   0.00   0.00  719.51   32.16   90.06  212.16  0.99 
1 1 1    1   10   17 o 18  622.16    7.14  523.41   62.06  13.04  28.48   0.00   0.00  717.51   65.40  210.72   65.40  0.98 
1 1 1    1   10   18 o  6  978.52    9.65  976.84   18.73  88.74  18.27   0.00   0.00 1013.61   11.63   81.00   11.63  0.99 
1 1 1    1   10   19 o  7  253.16    5.41  331.39  307.54   1.24  -7.66   0.00   0.00  166.73  279.18  139.03   99.18  0.93 
1 1 1    1   10   20 o 16  235.03    5.19  306.76  247.27  -2.46  -7.45   0.00   0.00  110.12  251.73  218.75   71.73  0.93 
1 1 1    1   10   21 o 13  569.32    5.87  586.94   49.13  18.61  32.40   0.00   0.00  501.53   60.13  120.24  240.13  0.99 
1 1 1    1   10   22 o 18  196.13    5.49  207.69  228.68  -4.07  -3.31   0.00   0.00  109.85  219.15  132.86   39.15  0.90 
1 1 1    1   10   23 f  0  150.90    6.24   21.67  208.71  -1.19   0.38   0.00   0.00   72.87  162.11    0.00    0.00  0.00 
1 1 1    1   10   24 o  8  341.68    4.78  286.46   75.83   2.92  10.85   0.00   0.00  396.60   74.92  140.99   74.92  0.95 
1 1 1    1   10   25 o 16  108.36    7.88   33.13  189.80   0.04   0.04   0.00   0.00    2.76   46.08    1.09  226.08  0.03 
1 1 1    1   10   26 o 16  610.20    6.23  559.87    4.95  60.04   2.35   0.00   0.00  635.74    2.24   61.29    2.24  0.99 
1 1 1    1   10   27 o 18  206.18    5.08  182.59  183.87  -6.09   0.21   0.00   0.00  203.93  177.98   31.03  177.98  0.91 
1 1 1    1   10   28 o  6   97.77    8.18  184.67  244.66  -1.25  -2.68   0.00   0.00   22.69   64.96  203.20   64.96  0.81 
1 1 1    1   10   29 o  9  126.37    6.78  163.89   70.24   1.14   3.35   0.00   0.00   52.12   71.25  108.85  251.25  0.84 
1 1 1    1   10   30 o 14   75.13   10.29   47.17  283.84   0.12  -0.63   0.00   0.00    2.05  280.64   41.87  100.63  0.31 
1 1 1    1   10   31 o 13  205.71    5.36  212.95  258.88  -1.82  -9.24   0.00   0.00  188.44  258.84   12.04   78.84  0.95 
1 1 1    1   10   32 o 10  105.70    7.85  107.05   27.95   2.67   1.42   0.00   0.00   70.13   27.95   31.35  207.95  0.81 
1 1 1    1   10   33 o  4   54.27   11.69   54.23   15.48   0.99   0.27   0.00   0.00    2.45  195.49   54.26  195.49  0.45 
1 1 1    1   10   34 o 17  136.67    6.74  121.66  137.10  -5.36   4.98   0.00   0.00  136.94  137.09   19.95  137.09  0.93 
1 1 1    1   10   35 o  6  200.91    6.41  213.12  211.12 -19.10 -11.53   0.00   0.00  186.64  211.13   19.43   31.13  0.98 
1 1 1    1   10   36 o 15  237.52    5.70  246.52  135.59 -23.87  23.38   0.00   0.00  227.64  135.59   12.59  315.59  0.98 
1 1 1    1   10   37 o  3   63.71   10.67   26.60  339.33   0.89  -0.34   0.00   0.00   28.59  339.34    2.43  339.34  0.43 
1 1 1    1   10   38 o 17   32.32   10.21   34.41  220.10  -0.52  -0.44   0.00   0.00   13.25   40.10   47.20   40.10  0.32 
1 1 1    1   10   39 o 11  374.52    5.47  295.14  330.51  67.96 -38.44   0.00   0.00  452.77  330.51  161.30  330.51  0.99 
1 1 1    1   10   40 o 13  193.49    5.37  172.37   10.20  27.31   4.91   0.00   0.00  209.24   10.20   38.54   10.20  0.98 
1 1 1    1   10   41 o 15  133.61    6.35  134.51   18.65  17.00   5.74   0.00   0.00  126.10   18.66    7.46  198.66  0.97 
1 1 1    1   10   42 x  2       ?       ?  369.09  105.71  -0.00   0.00   0.00   0.00  362.66  105.71    0.00    0.00  0.00 
1 1 1    1   10   43 f  0   98.44    7.03  121.26  264.85  -0.85  -9.41   0.00   0.00  117.94  264.85    0.00    0.00  0.00 
1 1 1    1   10   44 o 14   47.31   10.76   54.10  139.74  -1.70   1.44   0.00   0.00   17.16  139.74   34.98  319.74  0.73 
1 1 1    1   10   45 o  1   54.38    9.85   57.36   96.67  -0.39   3.34   0.00   0.00   35.67   96.67   19.33  276.67  0.83 
1 1 1    1   10   46 o 10  101.37    6.91   90.82   37.13  11.07   8.38   0.00   0.00  108.67   37.13   22.04   37.13  0.96 
1 1 1    1   10   47 o  8   30.70    9.06   31.15  201.64  -1.17  -0.46   0.00   0.00    3.43  201.64   25.72   21.64  0.53 
1 1 1    1   10   48 o 14   33.97    9.35   38.25  210.02  -1.42  -0.82   0.00   0.00    7.68  210.02   27.44   30.02  0.63 
1 1 1    1   10   49 o 14   63.35   10.92   91.22  130.70  -4.57   5.31   0.00   0.00   35.30  130.70   46.68  310.70  0.93 
1 1 1    1   10   50 o 17   68.25    8.96   66.08  312.67   3.74  -4.06   0.00   0.00   66.87  312.67   10.31  312.67  0.90 
1 1 1    1   10   51 o 14   35.39    9.55   24.02  242.74  -0.42  -0.82   0.00   0.00   10.20  242.74    9.30   62.74  0.42 
1 1 1    1   10   52 o  9   28.40    8.95   18.53  195.15  -0.49  -0.13   0.00   0.00    0.13   15.15   14.36   15.15  0.25 
1 1 1    1   11    0 o  1  219.05    5.61  613.08  270.00  -0.00  -1.40   0.00   0.00  275.90  270.00  164.05  270.00  0.89 
1 1 1    1   11    1 o  3  642.06    8.75 1085.95  217.73 -30.32 -23.36   0.00   0.00  741.96  217.62  216.67  217.62  0.99 
1 1 1    1   11    2 o  3  352.52    6.00  501.76  356.21   9.56  -7.79   0.00   0.00  369.71  320.83   63.61  320.83  0.96 
1 1 1    1   11    3 o 13  815.76   10.74  596.43   58.06  69.58  20.00   0.00   0.00  839.67   16.04   59.12   16.04  0.99 
1 1 1    1   11    4 o  4  677.99    8.22  334.14  191.02 -45.78 -13.24   0.00   0.00  730.14  196.13  118.60  196.13  0.99 
1 1 1    1   11    5 o  9  127.86    5.99  225.15  247.15   2.07   1.04   0.00   0.00   34.23   26.79  121.59  206.79  0.74 
1 1 1    1   11    6 o 10  235.50    4.94  364.05  236.26  -2.07   0.65   0.00   0.00  262.28  162.48  183.77  162.48  0.72 
1 1 1    1   11    7 o  7  541.86    6.33  692.04  330.09  27.17  13.88   0.00   0.00  589.28   27.06  112.75   27.06  0.98 
1 1 1    1   11    8 o  1  148.63    5.14  221.61  253.21   0.71  -2.98   0.00   0.00   69.72  283.34  102.73  103.34  0.81 
1 1 1    1   11    9 o 12  566.73    6.08  765.89  281.43  15.45 -30.58   0.00   0.00  616.50  296.80  116.19  296.80  0.99 
1 1 1    1   11   10 o 17  510.48    5.70  623.27  189.74 -26.81  -6.93   0.00   0.00  539.14  194.50   75.94  194.50  0.98 
1 1 1    1   11   11 o 14  427.92    5.53  578.34   55.37  12.36  15.97   0.00   0.00  418.06   52.26    1.75   52.27  0.97 
1 1 1    1   11   12 o  5  460.73    5.58  642.29  324.93  21.19 -21.91   0.00   0.00  302.91  314.03  300.38  134.03  0.98 
1 1 1    1   11   13 o 15  597.17    6.90  742.63   84.32   9.27  35.97   0.00   0.00  590.72   75.55    3.29   75.55  0.99 
1 1 1    1   11   14 o 19 1147.59   11.16 1062.56  168.73 -124.66  -9.59   0.00   0.00 1213.72  184.40  141.44  184.40  1.00 
1 1 1    1   11   15 o  5  963.01   10.78 1049.50  204.54 -82.70 -31.16   0.00   0.00  982.54  200.64   49.97  200.64  0.99 
1 1 1    1   11   16 f  0  692.15    7.89  610.18  157.14 -30.86  11.71   0.00   0.00  585.08  159.23    0.00    0.00  0.00 
1 1 1    1   11   17 o 11  717.37    7.41  743.64  328.85  42.19 -30.15   0.00   0.00  694.57  324.45   31.70  144.45  0.99 
1 1 1    1   11   18 o 14  614.31    6.18  596.42   65.63  14.03  35.36   0.00   0.00  593.35   68.35   25.67  248.35  0.99 
1 1 1    1   11   19 o  9  384.56    5.57  370.43   53.62   9.12  12.47   0.00   0.00  344.08   53.83   55.63  233.83  0.97 
1 1 1    1   11   20 o  2  198.26    5.54  298.38  125.85  -2.18   2.33   0.00   0.00  171.03  133.03   15.66  133.03  0.82 
1 1 1    1   11   21 o  3  612.09    6.23  575.17   53.31  27.64  28.32   0.00   0.00  608.95   45.69    9.29   45.69  0.99 
1 1 1    1   11   22 o 19  161.35    5.95   67.08  256.49   0.51  -1.70   0.00   0.00  114.32  286.55   16.56  286.55  0.66 
1 1 1    1   11   23 f  0  296.27    5.21  166.72  152.55  -2.26   3.27   0.00   0.00  108.35  124.69    0.00    0.00  0.00 
1 1 1    1   11   24 o  2  536.76    5.76  418.94  238.24 -13.03 -26.77   0.00   0.00  647.81  244.05  240.28  244.05  0.98 
1 1 1    1   11   25 o  8  308.15    4.82  192.34  214.07  -7.11  -6.06   0.00   0.00  389.06  220.44  195.82  220.44  0.94 
1 1 1    1   11   26 o 11  550.88    5.85  425.41  298.13  21.05 -38.45   0.00   0.00  626.23  298.69  163.34  298.69  0.99 
1 1 1    1   11   27 o 17  341.40    4.83  241.65  302.17   7.60 -11.34   0.00   0.00  422.49  303.84  187.70  303.84  0.96 
1 1 1    1   11   28 o  4  319.44    4.97  271.05   83.90   1.53  13.67   0.00   0.00  359.37   83.62  103.56   83.62  0.96 
1 1 1    1   11   29 o  8   91.18    9.01  105.76  267.01  -0.06  -1.54   0.00   0.00   17.00  267.77   76.54   87.77  0.61 
1 1 1    1   11   30 o 16   67.02   11.62   36.83  183.01  -0.46  -0.05   0.00   0.00    3.80    6.68   38.09    6.68  0.23 
1 1 1    1   11   31 o 10  632.54    6.91  567.20    9.88  81.24  14.15   0.00   0.00  722.53    9.88  187.68    9.88  0.99 
1 1 1    1   11   32 o 17  184.22    5.26  127.41  231.07  -4.36  -5.39   0.00   0.00  219.62  231.06   98.52  231.06  0.92 
1 1 1    1   11   33 o  9   97.25    8.64   86.29  289.57   1.11  -3.12   0.00   0.00   78.84  289.56    3.84  109.56  0.83 
1 1 1    1   11   34 o 14  112.85    8.51  114.44  277.36   0.76  -5.85   0.00   0.00   95.34  277.36   14.90   97.36  0.91 
1 1 1    1   11   35 f  0  278.28    6.06  257.13   27.18  28.97  14.88   0.00   0.00  249.04   27.19    0.00    0.00  0.00 
1 1 1    1   11   36 o  9   70.28   10.56   93.37   56.89   1.97   3.03   0.00   0.00   27.80   56.89   63.43  236.89  0.85 
1 1 1    1   11   37 o 13  142.70    6.30  163.17    9.45  13.63   2.27   0.00   0.00  114.00    9.45   46.87  189.45  0.96 
1 1 1    1   11   38 o 15  175.94    5.76  214.10  264.08  -2.54 -24.51   0.00   0.00  133.37  264.08   77.94   84.08  0.98 
1 1 1    1   11   39 o 10   61.41   11.20   47.15  238.23  -1.04  -1.68   0.00   0.00   38.70  238.23    7.89   58.23  0.69 
1 1 1    1   11   40 o 17   69.30   11.74   77.13  180.00  -4.27   0.00   0.00   0.00   44.58  179.99   31.87  359.99  0.87 
1 1 1    1   11   41 o 14   47.33   10.87   41.31  329.24   1.51  -0.90   0.00   0.00   21.01  329.24   19.89  149.24  0.65 
1 1 1    1   11   42 o 10   62.11    9.99   77.23   23.29   3.63   1.56   0.00   0.00   31.37   23.29   44.31  203.29  0.86 
1 1 1    1   11   43 o  5   77.09    8.69   56.28  350.06   3.62  -0.63   0.00   0.00   76.40  350.06   21.78  350.06  0.85 
1 1 1    1   11   44 o  8   89.74    7.41   84.29  314.65   5.02  -5.08   0.00   0.00   85.34  314.65    4.28  314.65  0.93 
1 1 1    1   11   45 o 13  103.61    6.82   86.61  343.69  10.55  -3.09   0.00   0.00  114.59  343.69   31.62  343.69  0.95 
1 1 1    1   11   46 o  5   26.96    8.82   19.14  359.11   0.73  -0.01   0.00   0.00    0.27  359.11   17.91  179.11  0.34 
1 1 1    1   11   47 o  6   68.97    9.28   64.55   15.24   5.52   1.50   0.00   0.00   65.09   15.24    4.94   15.24  0.91 
1 1 1    1   11   48 o 15   98.63    7.47  106.34   69.61   4.85  13.04   0.00   0.00   92.79   69.61    4.45  249.61  0.96 
1 1 1    1   11   49 f  0  150.80    6.36  171.58  194.42 -27.95  -7.19   0.00   0.00  152.58  194.42    0.00    0.00  0.00 
1 1 1    1   11   50 o  2   34.08    9.78   12.80  284.63   0.13  -0.50   0.00   0.00    6.23  284.63    4.61  104.63  0.25 
1 1 1    1   11   51 o  6   93.14    7.38   85.55  261.25  -1.35  -8.78   0.00   0.00  106.79  261.25   38.12  261.25  0.94 
1 1 1    1   11   52 o 11  112.55    7.02  135.09  131.48  -9.93  11.23   0.00   0.00  114.99  131.48   12.53  131.48  0.97 
1 1 1    1   12    0 o 11  551.80    5.61  382.20   90.00  -0.00  19.56   0.00   0.00  494.04   90.00  115.52  270.00  1.00 
1 1 1    1   12    1 o 14  279.70    4.21  443.87  207.56  -6.42  -3.69   0.00   0.00  292.71  209.86   65.31  209.86  0.93 
1 1 1    1   12    2 o 11  635.22    6.23 1041.83  342.00  42.43  -5.83   0.00   0.00  676.08  352.17   96.63  352.17  0.99 
1 1 1    1   12    3 o  5  377.69    4.53  143.67  332.76   5.95   2.86   0.00   0.00  546.27   25.68  397.03   25.68  0.92 
1 1 1    1   12    4 o 11  343.74    4.75  810.72   29.60  12.57   2.74   0.00   0.00  341.96   12.28   23.74   12.28  0.96 
1 1 1    1   12    5 o 14  155.26    4.93  178.73  111.32  -3.56   0.50   0.00   0.00   67.23  172.01  128.15  352.01  0.85 
1 1 1    1   12    6 f  0  399.39    4.84  737.39  137.25 -16.12   8.17   0.00   0.00  439.25  153.11    0.00    0.00  0.00 
1 1 1    1   12    7 o  8  519.20    5.79  507.84  156.35 -31.93  10.64   0.00   0.00  483.68  161.57   55.48  341.57  0.99 
1 1 1    1   12    8 o 12  318.14    5.01  103.81   45.30   9.25   3.06   0.00   0.00  346.74   18.31   90.81   18.31  0.95 
1 1 1    1   12    9 o 18  299.08    4.99  291.62  164.34  -8.04   4.45   0.00   0.00  300.53  151.03   36.47  151.03  0.94 
1 1 1    1   12   10 o  7  497.55    6.13  331.70  295.11   0.72 -21.89   0.00   0.00  581.89  271.87  191.66  271.87  0.98 
1 1 1    1   12   11 o  5  249.19    5.08  307.11  167.68  -4.11  -3.91   0.00   0.00  244.13  223.57   36.19  223.57  0.91 
1 1 1    1   12   12 o 14   45.58   11.58  132.40   95.60  -0.01   0.19   0.00   0.00   31.57  273.66   71.90  273.66  0.10 
1 1 1    1   12   13 o 14  492.76    6.44  551.03  120.51 -10.85  22.67   0.00   0.00  469.99  115.58   25.73  295.58  0.98 
1 1 1    1   12   14 o 18  783.86    7.96  584.22  170.20 -53.95   6.06   0.00   0.00  857.06  173.59  160.91  173.59  0.99 
1 1 1    1   12   15 o 18  103.85    8.14  206.02   95.52   0.18   1.26   0.00   0.00   12.66  261.83  136.25  261.83  0.53 
1 1 1    1   12   16 o  3  787.93    8.11  976.10  260.02 -11.39 -64.10   0.00   0.00  731.90  259.92   99.92   79.92  0.99 
1 1 1    1   12   17 o  6  678.45    6.67  783.11  104.57 -13.95  52.26   0.00   0.00  545.99  104.94  252.32  284.94  0.99 
1 1 1    1   12   18 o 15  114.50    7.32  210.87  156.40  -2.40   1.67   0.00   0.00   71.04  325.21  326.29  325.21  0.80 
1 1 1    1   12   19 o  3  486.91    6.23  464.73   95.52 -10.11  23.67   0.00   0.00  436.24  113.13   82.24  293.13  0.98 
1 1 1    1   12   20 o 19  286.19    5.21  180.89  302.77   5.42  -5.04   0.00   0.00  288.41  317.12   44.64  317.12  0.93 
1 1 1    1   12   21 o  4  251.86    4.95  188.69  245.30  -1.67  -2.68   0.00   0.00  300.13  238.05  186.71  238.05  0.82 
1 1 1    1   12   22 o  6  481.83    5.47  363.33   23.05  20.32   9.35   0.00   0.00  539.36   24.71  136.85   24.71  0.98 
1 1 1    1   12   23 o 18  527.24    6.13  605.33   74.95   9.84  39.99   0.00   0.00  430.86   76.18  179.87  256.18  0.99 
1 1 1    1   12   24 o  1  268.88    5.07  141.03  318.70   4.25  -2.73   0.00   0.00  352.02  327.31  223.00  327.31  0.89 
1 1 1    1   12   25 o  8  346.08    4.93  432.19  312.70  18.75 -18.66   0.00   0.00  226.04  315.15  226.86  135.15  0.98 
1 1 1    1   12   26 o  4  243.52    4.95  267.42  142.91  -9.87   6.59   0.00   0.00  181.48  146.27  103.08  326.27  0.96 
1 1 1    1   12   27 o  2  206.66    5.25  182.23  234.52  -3.82  -4.64   0.00   0.00  205.38  230.56   33.61  230.56  0.91 
1 1 1    1   12   28 o 14  180.29    5.66  219.69  203.54  -6.13  -2.58   0.00   0.00  115.73  202.80  100.78   22.80  0.92 
1 1 1    1   12   29 o  7  684.54    7.64  682.86  358.27  84.69  -1.95   0.00   0.00  712.65  358.68   64.32  358.68  0.99 
1 1 1    1   12   30 o 12  221.82    5.34  166.72  202.30  -7.14  -2.91   0.00   0.00  255.71  202.17   97.65  202.17  0.93 
1 1 1    1   12   31 o 14  328.94    4.87  282.83  263.84  -2.52 -23.33   0.00   0.00  376.21  263.84  108.70  263.84  0.98 
1 1 1    1   12   32 o  6  116.94    7.73  146.24  236.12  -3.10  -4.62   0.00   0.00   72.24  236.12   67.17   56.12  0.90 
1 1 1    1   12   33 o 12  138.89    6.81  126.02  103.18  -1.68   7.15   0.00   0.00  137.14  103.19   16.18  103.19  0.93 
1 1 1    1   12   34 o 13  137.41    7.43  161.03   47.24   7.32   7.92   0.00   0.00  106.33   47.24   49.09  227.24  0.95 
1 1 1    1   12   35 o  5  115.11    7.94   97.77  180.20  -6.24  -0.02   0.00   0.00  115.87  180.20   20.90  180.20  0.92 
1 1 1    1   12   36 o 10  110.97    7.43   98.98  114.83  -2.65   5.73   0.00   0.00  106.52  114.83    9.52  114.83  0.92 
1 1 1    1   12   37 o 17  215.02    5.32  184.96  285.46   6.51 -23.55   0.00   0.00  238.71  285.46   56.28  285.46  0.98 
1 1 1    1   12   38 o 18  242.73    5.32  212.65  316.05  25.17 -24.26   0.00   0.00  268.54  316.05   58.61  316.05  0.99 
1 1 1    1   12   39 o 13  124.46    7.18  147.97  199.33 -13.16  -4.62   0.00   0.00   93.48  199.33   52.86   19.33  0.96 
1 1 1    1   12   40 o  1  143.35    5.97  150.31  132.71 -13.51  14.63   0.00   0.00  130.29  132.71   18.82  312.71  0.97 
1 1 1    1   12   41 o 14  123.63    6.36  115.19  237.04  -7.26 -11.20   0.00   0.00  124.08  237.05   10.36  237.05  0.96 
1 1 1    1   12   42 o 14  190.37    5.30  185.10  307.06  18.09 -23.96   0.00   0.00  193.49  307.06   12.65  307.06  0.98 
1 1 1    1   12   43 o 11  102.94    6.87  103.10  317.27   6.94  -6.41   0.00   0.00   94.84  317.27    4.97  137.27  0.95 
1 1 1    1   12   44 o 18  194.47    5.04  170.66  239.00 -17.59 -29.27   0.00   0.00  219.29  239.00   55.37  239.00  0.99 
1 1 1    1   12   45 o 10  156.67    5.75  114.15  191.09 -23.78  -4.66   0.00   0.00  197.56  191.09   88.31  191.09  0.98 
1 1 1    1   12   46 o 13   76.77    9.41   66.47  227.09  -4.73  -5.08   0.00   0.00   79.18  227.10   16.36  227.10  0.92 
1 1 1    1   12   47 o  7   41.33   10.60   44.54  317.49   1.66  -1.52   0.00   0.00   19.43  317.50   21.88  137.50  0.73 
1 1 1    1   12   48 o  3   98.37    8.28  102.98   85.03   1.14  13.16   0.00   0.00   95.41   85.03    1.68   85.03  0.96 
1 1 1    1   12   49 f  0   50.87   10.49   38.03  300.49   1.20  -2.04   0.00   0.00   33.43  300.49    0.00    0.00  0.00 
1 1 1    1   12   50 o  2   78.54    8.56   78.04  174.78  -7.33   0.67   0.00   0.00   80.69  174.78   15.42  174.78  0.93 
1 1 1    1   12   51 o 17   26.13    8.61    3.46   71.01   0.03   0.09   0.00   0.00    0.26  251.02    3.00  251.02  0.05 
1 1 1    1   12   52 x  0       ?       ?   55.77    5.00   0.00   0.00   0.00   0.00   41.74    5.00    0.00    0.00  0.00 
1 1 1    1   13    0 o 17  214.56    4.53  304.54  270.00   0.00  -3.19   0.00   0.00  176.65  270.00   74.38   90.00  1.00 
1 1 1    1   13    1 o  1  302.75    4.39  353.58  114.14   3.82   7.96   0.00   0.00  324.12   64.40   78.14   64.40  0.94 
1 1 1    1   13    2 o 11  357.36    4.74  761.00   34.29  11.83   1.94   0.00   0.00  401.91    9.31  119.60    9.31  0.96 
1 1 1    1   13    3 o 18  540.21    6.47  658.89  246.63   0.33 -30.86   0.00   0.00  582.39  270.62  102.03  270.62  0.98 
1 1 1    1   13    4 o 18  447.43    5.80  677.13   28.32   8.20  19.87   0.00   0.00  472.23   67.57   70.68   67.57  0.98 
1 1 1    1   13    5 o  9  269.80    5.56  595.21  193.58  -6.91   0.88   0.00   0.00  284.67  172.77   70.12  172.77  0.93 
1 1 1    1   13    6 o  1  584.22    7.51  729.02  326.74  29.47 -23.81   0.00   0.00  610.76  321.06   68.61  321.06  0.99 
1 1 1    1   13    7 o  1  478.73    6.61  433.24  209.92 -20.28  -8.34   0.00   0.00  544.73  202.37  154.09  202.37  0.98 
1 1 1    1   13    8 o  6  777.41    8.55  932.97  116.60 -30.34  57.67   0.00   0.00  808.25  117.75   73.66  117.75  0.99 
1 1 1    1   13    9 o  1  155.17    6.35  412.88  339.78   3.88  -1.49   0.00   0.00   29.82  338.95  210.16  158.95  0.87 
1 1 1    1   13   10 o 13  526.38    6.42  254.67  198.63 -19.44  -8.98   0.00   0.00  653.68  204.81  279.50  204.81  0.98 
1 1 1    1   13   11 o 15  833.06    8.40  853.26   88.91 -11.14  61.29   0.00   0.00  943.30  100.30  233.91  100.30  0.99 
1 1 1    1   13   12 o 14  486.57    5.71  654.85   41.15  21.42  18.57   0.00   0.00  389.45   40.91  176.92  220.91  0.98 
1 1 1    1   13   13 o  2  501.36    5.80  622.85   18.96  26.16   5.51   0.00   0.00  450.07   11.90   83.65  191.90  0.98 
1 1 1    1   13   14 o 19  455.10    5.20  460.76  311.97  13.90 -14.29   0.00   0.00  446.13  314.21    5.19  314.21  0.97 
1 1 1    1   13   15 o 17  895.76    8.38  968.84  163.31 -74.18  19.08   0.00   0.00  918.04  165.57   56.29  165.57  0.99 
1 1 1    1   13   16 o  3  610.30    6.69  585.84  318.22  28.33 -18.76   0.00   0.00  644.57  326.49   86.64  326.49  0.99 
1 1 1    1   13   17 o  9  498.29    5.70  571.13   97.67   1.96  22.44   0.00   0.00  523.27   85.01   72.34   85.01  0.98 
1 1 1    1   13   18 o 13  891.41    8.38  773.55   89.43   1.04  68.90   0.00   0.00 1000.80   89.13  231.76   89.13  0.99 
1 1 1    1   13   19 o 12  641.26    6.98  524.01  315.47  21.26 -24.75   0.00   0.00  775.77  310.66  288.82  310.66  0.98 
1 1 1    1   13   20 o  5  603.63    6.93  565.71  339.34  34.82 -13.83   0.00   0.00  619.56  338.33   48.08  338.33  0.99 
1 1 1    1   13   21 o  6  552.39    5.93  466.44  294.52   8.75 -26.43   0.00   0.00  639.88  288.33  195.01  288.33  0.98 
1 1 1    1   13   22 o 19  451.47    5.34  421.19  310.23  14.90 -17.17   0.00   0.00  469.93  310.95   57.02  310.95  0.98 
1 1 1    1   13   23 f  0  157.25    6.44  186.65  131.26  -3.01   3.68   0.00   0.00  217.62  129.31    0.00    0.00  0.00 
1 1 1    1   13   24 o 12  130.04    6.93  118.52  269.58  -0.02  -1.97   0.00   0.00   83.35  269.29   13.43   89.29  0.69 
1 1 1    1   13   25 f  0  144.21    6.42  206.15  165.94  -4.40   0.63   0.00   0.00  175.84  171.81    0.00    0.00  0.00 
1 1 1    1   13   26 o  3  302.98    5.04  276.41   86.33   1.33  13.97   0.00   0.00  312.01   84.55   40.07   84.55  0.96 
1 1 1    1   13   27 o  7  412.33    5.45  450.40  147.49 -25.47  16.79   0.00   0.00  371.54  146.61   67.94  326.61  0.98 
1 1 1    1   13   28 o 17  270.50    5.63  224.47   41.82   7.69   7.03   0.00   0.00  299.76   42.42   85.17   42.42  0.95 
1 1 1    1   13   29 o  2  284.08    5.29  316.51  337.18  15.99  -6.71   0.00   0.00  251.37  337.24   48.79  157.24  0.97 
1 1 1    1   13   30 o 18  262.49    5.11  235.92  234.20  -8.04 -11.15   0.00   0.00  283.36  234.20   61.22  234.20  0.96 
1 1 1    1   13   31 o 13  348.11    5.63  350.50  132.74 -23.08  24.97   0.00   0.00  353.30  132.74   20.70  132.74  0.99 
1 1 1    1   13   32 o  3  274.48    5.34  302.14   90.82  -0.44  31.03   0.00   0.00  251.09   90.82   37.86  270.82  0.98 
1 1 1    1   13   33 o  8  225.58    5.91  226.19   53.74  13.48  18.38   0.00   0.00  223.58   53.74    6.01   53.74  0.98 
1 1 1    1   13   34 o  2  246.77    5.75  278.53   47.46  24.45  26.65   0.00   0.00  217.32   47.46   52.03  227.46  0.99 
1 1 1    1   13   35 o  1  206.25    5.45  215.23  147.38 -21.38  13.68   0.00   0.00  194.54  147.38   15.22  327.38  0.98 
1 1 1    1   13   36 o  3   77.53    9.95   46.31  197.68  -1.94  -0.62   0.00   0.00   63.56  197.68   18.03  197.68  0.70 
1 1 1    1   13   37 o 11  200.59    5.45  204.59  304.72  14.83 -21.40   0.00   0.00  191.52  304.72   10.35  124.72  0.98 
1 1 1    1   13   38 o  1  323.08    5.28  322.54   27.89  64.62  34.21   0.00   0.00  323.23   27.89    4.72   27.89  0.99 
1 1 1    1   13   39 o  5  142.90    5.97  134.46   88.93   0.29  15.61   0.00   0.00  143.37   88.93   10.26   88.93  0.97 
1 1 1    1   13   40 o 18  199.53    5.26  176.51  308.84  22.02 -27.35   0.00   0.00  218.04  308.84   42.75  308.84  0.99 
1 1 1    1   13   41 o  9  163.28    5.59  146.96   70.53   7.31  20.67   0.00   0.00  174.42   70.53   29.81   70.53  0.98 
1 1 1    1   13   42 o  7   47.44   11.10   48.06  177.17  -1.79   0.09   0.00   0.00   15.89  177.17   30.92  357.17  0.66 
1 1 1    1   13   43 o  9   44.03   11.02   27.19  237.71  -0.55  -0.86   0.00   0.00   13.76  237.71   12.49   57.71  0.45 
1 1 1    1   13   44 o 13   49.17   10.64   44.85  186.26  -2.21  -0.24   0.00   0.00   28.84  186.26   14.19    6.26  0.73 
1 1 1    1   13   45 o  4  216.74    5.71  231.76  106.55 -21.41  72.06   0.00   0.00  209.00  106.55   12.59  286.55  0.99 
1 1 1    1   13   46 o  4   37.54   10.46   18.69  100.26  -0.16   0.89   0.00   0.00   13.38  100.26    4.19  280.26  0.41 
1 1 1    1   13   47 o  7   38.10   10.45   48.78   15.97   2.20   0.63   0.00   0.00   11.32   15.97   33.69  195.97  0.74 
1 1 1    1   13   48 o 17   57.15   11.10   95.03  231.50  -4.09  -5.14   0.00   0.00   19.14  231.50   66.92   51.50  0.92 
1 1 1    1   13   49 o  2   77.36    8.74   69.03   57.06   3.62   5.59   0.00   0.00   82.67   57.06   22.76   57.06  0.92 
1 1 1    1   13   50 o  7   79.73    9.89   90.47  168.66  -7.93   1.59   0.00   0.00   74.60  168.66    0.05  348.66  0.94 
1 1 1    1   13   51 o  5   42.11   11.07   57.68   83.10   0.28   2.31   0.00   0.00   17.69   83.10   27.38  263.10  0.75 
1 1 1    1   14    0 o  4  219.19    6.60  476.56   90.00  -0.00   4.91   0.00   0.00   67.40   90.00  303.54  270.00  1.00 
1 1 1    1   14    1 o  7  541.50    8.75  787.12   74.76  14.59  22.31   0.00   0.00  652.40   56.82  242.31   56.82  0.98 
1 1 1    1   14    2 o 11  240.54    6.60  480.21   61.74  -1.11  11.25   0.00   0.00   69.89   95.66  319.51  275.66  0.95 
1 1 1    1   14    3 o 18  564.91    7.90  766.66  285.95   9.71 -26.08   0.00   0.00  696.67  290.42  284.00  290.42  0.98 
1 1 1    1   14    4 o  5  572.43    6.83  410.78  175.37 -30.54 -10.63   0.00   0.00  649.03  199.19  171.04  199.19  0.98 
1 1 1    1   14    5 o 16  600.59    7.04 1106.40  175.36 -37.05   4.66   0.00   0.00  651.00  172.83  117.01  172.83  0.99 
1 1 1    1   14    6 o 17  329.31    4.96  586.38  127.96  -4.53   6.83   0.00   0.00  400.21  123.56  183.41  123.56  0.94 
1 1 1    1   14    7 o  4  286.49    4.90  255.12  152.36  -6.75  -1.03   0.00   0.00  317.49  188.64  105.81  188.64  0.92 
1 1 1    1   14    8 o 17  150.92    6.00  147.42  126.00   2.15   1.54   0.00   0.00   75.97   35.56   83.57  215.56  0.78 
1 1 1    1   14    9 o  7  232.83    5.04   46.16  326.77   2.96  -1.43   0.00   0.00  254.87  334.28  123.56  334.28  0.83 
1 1 1    1   14   10 o 15  644.10    6.43  425.01   12.99  34.55  -8.17   0.00   0.00  744.19  346.69  218.46  346.69  0.99 
1 1 1    1   14   11 o 19  304.05    4.68  283.20    1.87   7.79   2.39   0.00   0.00  307.64   17.09   45.81   17.09  0.94 
1 1 1    1   14   12 o 18  879.10    8.27  930.93  122.15 -29.93  60.59   0.00   0.00  970.68  116.29  196.22  116.29  0.99 
1 1 1    1   14   13 o 19  486.30    5.41  355.17  162.15 -21.34   4.13   0.00   0.00  500.00  169.05   50.05  169.05  0.98 
1 1 1    1   14   14 o  7   86.23    9.44  210.52  181.64  -1.42   0.28   0.00   0.00   68.74  349.01  237.84  349.01  0.58 
1 1 1    1   14   15 o 11  740.85    7.20  906.52  341.73  54.05 -21.31   0.00   0.00  682.28  338.48  104.34  158.48  0.99 
1 1 1    1   14   16 o 17  801.44    8.30  760.27   36.11  54.10  42.55   0.00   0.00  730.95   38.18  129.30  218.18  0.99 
1 1 1    1   14   17 o  5  274.02    5.17  347.67  306.90   2.38  -8.33   0.00   0.00  201.13  285.96  113.09  105.96  0.94 
1 1 1    1   14   18 o 18  410.63    5.14  338.50  260.24  -4.20 -14.84   0.00   0.00  432.18  254.19   70.17  254.19  0.97 
1 1 1    1   14   19 o  5  412.28    5.57  358.36  145.79 -16.08   9.69   0.00   0.00  379.17  148.92   43.96  328.92  0.97 
1 1 1    1   14   20 o  9  384.84    5.51  410.03  166.97 -16.54   1.64   0.00   0.00  360.17  174.34   25.81  354.34  0.97 
1 1 1    1   14   21 o 19  523.64    5.81  500.94  295.48  15.68 -28.42   0.00   0.00  502.97  298.88   25.07  118.88  0.98 
1 1 1    1   14   22 o  2  465.36    5.46  517.22  195.91 -30.62  -8.99   0.00   0.00  392.28  196.37  131.45   16.37  0.98 
1 1 1    1   14   23 f  0   86.34   10.56  156.63   31.20   1.82   0.99   0.00   0.00  162.31   28.71    0.00    0.00  0.00 
1 1 1    1   14   24 o  6  500.81    5.84  535.56  237.34 -24.89 -40.12   0.00   0.00  439.66  238.19  111.63   58.19  0.99 
1 1 1    1   14   25 o  1   83.77   10.22   86.40  240.12  -0.61  -1.38   0.00   0.00    6.39   66.21  113.01   66.21  0.60 
1 1 1    1   14   26 o 14  101.36    8.64  116.14   10.61   2.01   0.39   0.00   0.00   22.82   11.01   97.25  191.01  0.70 
1 1 1    1   14   27 o  3  409.29    5.63  322.70  116.89  -9.83  18.63   0.00   0.00  495.96  117.82  193.00  117.82  0.98 
1 1 1    1   14   28 o  7  295.03    5.32  302.65   52.95   9.67  12.86   0.00   0.00  285.17   53.06    1.09  233.06  0.97 
1 1 1    1   14   29 o 13  351.29    5.31  273.58  242.04  -9.19 -17.39   0.00   0.00  426.46  242.15  168.45  242.15  0.97 
1 1 1    1   14   30 o  8  294.88    5.51  238.13   61.56   8.19  15.12   0.00   0.00  347.33   61.56  122.31   61.56  0.97 
1 1 1    1   14   31 o  7  381.58    6.33  382.22   90.06  -0.05  45.74   0.00   0.00  390.80   90.06   26.83   90.06  0.99 
1 1 1    1   14   32 o  6  135.74    7.72  140.10  180.49  -7.74  -0.07   0.00   0.00  118.94  180.49   15.41    0.49  0.93 
1 1 1    1   14   33 o  7  169.60    6.63  163.25  233.65  -7.79 -10.59   0.00   0.00  168.65  233.66   11.26  233.66  0.96 
1 1 1    1   14   34 o  2  211.81    5.42  153.42   32.76  15.33   9.87   0.00   0.00  263.09   32.76  114.36   32.76  0.97 
1 1 1    1   14   35 o 18  243.98    5.31  217.24  251.31  -9.84 -29.10   0.00   0.00  267.50  251.31   55.04  251.31  0.98 
1 1 1    1   14   36 o  8  160.29    5.97  191.84  192.21 -17.95  -3.89   0.00   0.00  122.54  192.21   66.64   12.21  0.97 
1 1 1    1   14   37 o 13  137.84    6.72  155.33  188.58 -13.78  -2.08   0.00   0.00  112.30  188.58   41.01    8.58  0.96 
1 1 1    1   14   38 o 11  120.95    6.96   57.31   79.76   0.89   4.93   0.00   0.00  159.54   79.77  102.92   79.77  0.89 
1 1 1    1   14   39 o 17  177.08    5.43  158.45   81.23   3.73  24.19   0.00   0.00  189.81   81.23   32.77   81.23  0.98 
1 1 1    1   14   40 o  8   31.60   10.04   16.06  350.42   0.46  -0.08   0.00   0.00    1.57  170.43   17.48  170.43  0.23 
1 1 1    1   14   41 o  2  105.91    7.22   65.20  214.30  -4.93  -3.37   0.00   0.00  129.23  214.30   65.30  214.30  0.91 
1 1 1    1   14   42 o 16   99.09    7.47   90.46  190.75  -7.53  -1.43   0.00   0.00   96.90  190.75    9.04  190.75  0.93 
1 1 1    1   14   43 o  5  114.22    6.59  118.44  287.63   3.87 -12.19   0.00   0.00  105.30  287.63    8.72  107.63  0.96 
1 1 1    1   14   44 o 15   39.11   10.72   80.99   46.19   2.39   2.49   0.00   0.00   12.05  226.19   89.67  226.19  0.84 
1 1 1    1   14   45 o 16   46.58   10.93   39.43  337.29   2.28  -0.95   0.00   0.00   33.42  337.29    4.12  157.29  0.76 
1 1 1    1   14   46 o 13   64.97   10.51   73.39  277.99   0.84  -5.95   0.00   0.00   49.96  277.99   18.64   97.99  0.91 
1 1 1    1   14   47 o 16   51.07   10.73   58.77  190.04  -3.61  -0.64   0.00   0.00   32.81  190.04   21.12   10.04  0.85 
1 1 1    1   14   48 o 11   40.22    9.44   15.03  215.31  -0.62  -0.44   0.00   0.00   15.18  215.31    1.68  215.31  0.36 
1 1 1    1   14   49 o  1   35.26   10.20   40.88  101.15  -0.33   1.67   0.00   0.00   10.36  101.15   24.63  281.15  0.64 
1 1 1    1   14   50 o  3  115.14    7.64  129.06   21.67  15.79   6.28   0.00   0.00  118.48   21.67   13.56   21.67  0.97 
1 1 1    1   14   51 o 11   36.21   10.51   23.96  315.21   0.58  -0.58   0.00   0.00    8.93  315.21    9.50  135.21  0.38 
1 1 1    1   15    0 o 15  550.31    5.81  803.85   90.00  -0.00  23.49   0.00   0.00  364.35   90.00  371.90  270.00  1.00 
1 1 1    1   15    1 o 19  216.30    4.86  682.18  253.02  -1.53  -7.71   0.00   0.00   89.79  258.77  224.51   78.77  0.93 
1 1 1    1   15    2 o  7  632.31    6.38  646.23  342.61  38.42 -19.40   0.00   0.00  657.54  333.22   65.24  333.22  0.99 
1 1 1    1   15    3 o 11  370.86    4.82  699.64  117.54 -11.07  15.77   0.00   0.00  267.47  125.07  187.27  305.07  0.97 
1 1 1    1   15    4 o  7  180.81    5.27  349.66   54.43   0.02   7.31   0.00   0.00   21.64  269.87  379.14  269.87  0.93 
1 1 1    1   15    5 o  8  619.27    6.28  822.55  244.11 -13.85 -34.93   0.00   0.00  677.25  248.37  132.57  248.37  0.99 
1 1 1    1   15    6 o  7  260.64    4.71  417.84   17.40   4.27   4.32   0.00   0.00  264.17   45.31   52.19   45.30  0.91 
1 1 1    1   15    7 o  1  295.06    4.69  290.65  180.20  -7.72   6.77   0.00   0.00  238.30  138.73   84.00  318.73  0.95 
1 1 1    1   15    8 o  6  364.51    5.01  352.73  110.75 -10.93  11.14   0.00   0.00  300.62  134.46  104.02  314.46  0.97 
1 1 1    1   15    9 o 16  850.33    8.05  937.42  291.32  24.60 -62.27   0.00   0.00  924.83  291.56  161.76  291.56  0.99 
1 1 1    1   15   10 o  3  667.83    6.65  500.82  173.03 -37.46  -0.95   0.00   0.00  762.76  181.45  207.81  181.45  0.99 
1 1 1    1   15   11 o  5  879.00    8.29  870.71  267.38  -0.97 -77.79   0.00   0.00  850.45  269.29   45.77   89.29  0.99 
1 1 1    1   15   12 o 18  365.07    5.08  542.25   15.37  19.13   2.69   0.00   0.00  178.89    8.00  353.20  188.00  0.97 
1 1 1    1   15   13 o 17   83.77   10.12  126.51  223.15  -0.74   0.25   0.00   0.00   33.46  341.63  127.96  341.63  0.36 
1 1 1    1   15   14 o 11  534.51    5.77  299.56  323.57  20.20  -9.10   0.00   0.00  629.69  335.73  214.79  335.73  0.98 
1 1 1    1   15   15 o  3  287.40    4.90  314.79  234.59  -4.47  -8.63   0.00   0.00  207.10  242.60  130.18   62.60  0.95 
1 1 1    1   15   16 o 18  457.43    5.80  580.05  230.02 -18.01 -18.56   0.00   0.00  334.22  225.87  228.54   45.87  0.98 
1 1 1    1   15   17 o  8  995.95   10.02  832.58  300.40  49.61 -82.92   0.00   0.00 1034.84  300.89   88.11  300.89  0.99 
1 1 1    1   15   18 o 11  196.88    5.76  274.73  335.73   5.33  -2.66   0.00   0.00   75.70  333.48  207.58  153.48  0.91 
1 1 1    1   15   19 o  2  560.64    6.49  640.69  113.22 -15.22  37.13   0.00   0.00  460.83  112.29  185.56  292.29  0.99 
1 1 1    1   15   20 o  7 1013.12   10.22  997.12  125.25 -66.54 101.81   0.00   0.00  967.55  123.17   82.78  303.17  1.00 
1 1 1    1   15   21 f  0  240.62    6.10  291.38  218.78  -5.92  -5.73   0.00   0.00  284.99  224.06    0.00    0.00  0.00 
1 1 1    1   15   22 o 18  285.58    5.14  278.35  239.88  -4.53 -10.75   0.00   0.00  258.64  247.17   28.83   67.17  0.96 
1 1 1    1   15   23 o 10  446.43    5.80  426.18   27.94  27.44  13.51   0.00   0.00  455.29   26.21   32.43   26.21  0.98 
1 1 1    1   15   24 o 12  209.47    5.73  255.18  354.31   9.64  -1.78   0.00   0.00  124.46  349.53  148.03  169.53  0.95 
1 1 1    1   15   25 o 18  206.63    5.73  244.42  325.91   6.90  -5.68   0.00   0.00  134.66  320.54  120.11  140.54  0.94 
1 1 1    1   15   26 o 18  145.33    6.97  123.29  357.81   2.95  -0.24   0.00   0.00  113.03  355.28    8.55  175.28  0.81 
1 1 1    1   15   27 o  5  184.20    6.00  247.64  354.13   7.59  -0.83   0.00   0.00  113.69  353.76  115.97  173.76  0.93 
1 1 1    1   15   28 o  4  204.43    5.57  209.44  214.90  -6.71  -4.65   0.00   0.00  186.76  214.76    9.40   34.76  0.94 
1 1 1    1   15   29 o 12  301.11    5.58  183.63  160.81 -11.53   4.01   0.00   0.00  404.12  160.81  231.24  160.81  0.96 
1 1 1    1   15   30 o 14  374.68    5.94  369.80   84.49   3.65  37.89   0.00   0.00  388.68   84.49   37.91   84.49  0.99 
1 1 1    1   15   31 o 19   38.83   11.70   25.60   40.21   0.27   0.22   0.00   0.00   11.17  220.21   35.64  220.21  0.17 
1 1 1    1   15   32 o  5  147.73    6.98  169.03  233.44  -6.49  -8.76   0.00   0.00  119.08  233.44   43.41   53.44  0.95 
1 1 1    1   15   33 o  2   58.97   11.71   93.18  243.75  -1.18  -2.40   0.00   0.00    2.27  243.75   87.78   63.75  0.78 
1 1 1    1   15   34 o  2   45.68   11.92   89.77  142.41  -1.73   1.34   0.00   0.00   20.99  322.40  108.35  322.40  0.73 
1 1 1    1   15   35 o 14  129.85    7.02  101.49   73.57   2.16   7.33   0.00   0.00  142.46   73.57   42.85   73.57  0.93 
1 1 1    1   15   36 o 19   94.30    8.60   74.72  344.34   4.11  -1.15   0.00   0.00   90.93  344.34   17.22  344.34  0.87 
1 1 1    1   15   37 o  3  101.80    7.79   67.77  148.42  -3.94   2.42   0.00   0.00  113.03  148.42   46.12  148.42  0.88 
1 1 1    1   15   38 o 14  154.64    5.84  169.57  184.79 -20.35  -1.71   0.00   0.00  133.87  184.79   33.86    4.79  0.98 
1 1 1    1   15   39 o  7  138.60    6.07  127.60   28.51  14.51   7.88   0.00   0.00  142.06   28.51   15.45   28.51  0.97 
1 1 1    1   15   40 o 18  105.35    7.52   69.33   36.00   5.44   3.95   0.00   0.00  125.89   36.01   57.46   36.01  0.92 
1 1 1    1   15   41 o 10   89.57    8.32   65.67  200.84  -4.52  -1.72   0.00   0.00   95.18  200.84   31.02  200.84  0.89 
1 1 1    1   15   42 o 17  181.08    5.35  143.08   70.08   7.98  22.02   0.00   0.00  215.81   70.08   77.28   70.08  0.98 
1 1 1    1   15   43 o 18   99.52    7.41   88.55  106.32  -2.45   8.36   0.00   0.00  102.19  106.32   17.13  106.32  0.94 
1 1 1    1   15   44 o  7  124.99    6.48  105.80  174.60 -17.28   1.63   0.00   0.00  141.39  174.60   40.11  174.60  0.97 
1 1 1    1   15   45 o 15  125.45    7.31  141.04  240.33 -12.63 -22.17   0.00   0.00  112.45  240.33   21.04   60.33  0.98 
1 1 1    1   15   46 o 17   63.38   11.29   60.42  175.49  -4.59   0.36   0.00   0.00   55.83  175.49    0.31  355.49  0.88 
1 1 1    1   15   47 o  5   40.03   10.83   35.18  164.16  -1.65   0.47   0.00   0.00   19.55  164.16   12.54  344.16  0.65 
1 1 1    1   15   48 f  0   42.19   11.25   50.48  312.59   1.74  -1.90   0.00   0.00   44.66  312.59    0.00    0.00  0.00 
1 1 1    1   15   49 o 18   55.20    9.88   49.54  281.90   0.66  -3.15   0.00   0.00   49.34  281.90    7.56  281.90  0.83 
1 1 1    1   15   50 o 10   43.66   11.18   41.30   18.63   1.72   0.58   0.00   0.00   25.06   18.63    7.98  198.63  0.67 
1 1 1    1   15   51 o 12   40.44   10.96   66.27  282.64   0.53  -2.35   0.00   0.00   10.89  282.64   39.25  102.64  0.75 
1 1 1    1   16    0 o  4  135.96    6.64   53.62  270.00  -0.00  -0.07   0.00   0.00   10.29  270.00    0.39  270.00  0.07 
1 1 1    1   16    1 o 18  279.93    4.84  476.12  354.54  10.03  -5.75   0.00   0.00  160.74  330.20  213.57  150.20  0.96 
1 1 1    1   16    2 o 13  720.28    7.07  853.73   14.07  48.41  16.51   0.00   0.00  778.17   18.83  129.93   18.83  0.99 
1 1 1    1   16    3 o 18  113.10    7.63  177.49  337.97   2.22   0.55   0.00   0.00   18.94  193.90  205.34  193.90  0.74 
1 1 1    1   16    4 o  8  287.94    4.79  226.88  116.36  -2.51   6.37   0.00   0.00  311.85  111.53   91.69  111.53  0.92 
1 1 1    1   16    5 o  3  325.22    4.82  284.57  352.79  12.74   0.03   0.00   0.00  257.73    0.14  108.91  180.14  0.96 
1 1 1    1   16    6 o  2  400.10    5.04  565.92  326.39  17.59  -9.89   0.00   0.00  301.17  330.66  177.79  150.66  0.97 
1 1 1    1   16    7 o 11  657.54    6.61  568.18  167.74 -36.84   3.27   0.00   0.00  753.18  174.93  209.18  174.93  0.99 
1 1 1    1   16    8 o  2  506.88    5.60  427.44  210.05 -19.32 -10.23   0.00   0.00  566.27  207.90  142.24  207.90  0.98 
1 1 1    1   16    9 o 16  382.22    5.17  712.87  102.71  -4.66  17.90   0.00   0.00  258.71  104.59  226.04  284.59  0.97 
1 1 1    1   16   10 o 11  649.29    6.56  660.88  103.45 -13.67  40.79   0.00   0.00  614.98  108.52   53.45  288.52  0.99 
1 1 1    1   16   11 f  0  895.72    8.47  932.51   57.53  23.41  33.66   0.00   0.00  841.79   55.18    0.00    0.00  0.00 
1 1 1    1   16   12 o  3  889.64    8.42  770.31  295.62  32.11 -53.02   0.00   0.00 1063.31  301.20  361.75  301.20  0.99 
1 1 1    1   16   13 o  3  295.52    4.94  341.45  147.66  -8.57   1.87   0.00   0.00  259.55  167.70   37.14  347.70  0.94 
1 1 1    1   16   14 o 17  185.98    6.49  148.43   32.63   4.34   1.56   0.00   0.00   80.97   19.77  166.71  199.77  0.88 
1 1 1    1   16   15 o 18  448.92    5.38  309.05  205.36  -7.42 -11.48   0.00   0.00  561.51  237.11  258.67  237.11  0.96 
1 1 1    1   16   16 o 16  189.91    6.41  358.09  200.31  -5.96  -2.24   0.00   0.00   23.33  200.57  301.87   20.57  0.92 
1 1 1    1   16   17 o 13  439.14    5.99  404.69   71.52   5.40  17.23   0.00   0.00  467.38   72.59   81.14   72.59  0.97 
1 1 1    1   16   18 o 17  400.61    5.30  370.95   57.84   8.70  14.26   0.00   0.00  398.97   58.60   21.09   58.60  0.97 
1 1 1    1   16   19 o  1  248.30    5.76  171.84  191.37  -4.13  -0.01   0.00   0.00  285.80  180.12  140.33  180.12  0.87 
1 1 1    1   16   20 o 18  522.46    6.31  332.58  305.94  14.22 -20.82   0.00   0.00  633.31  304.34  242.64  304.34  0.98 
1 1 1    1   16   21 o 18  266.96    5.79  250.91   74.05   1.80   8.06   0.00   0.00  275.72   77.44   50.97   77.44  0.94 
1 1 1    1   16   22 o  6  313.90    5.42  216.46  275.89   1.01 -10.28   0.00   0.00  385.41  275.61  174.22  275.61  0.95 
1 1 1    1   16   23 o  8  642.26    7.33  623.56  217.32 -54.97 -40.65   0.00   0.00  654.91  216.48   34.73  216.48  0.99 
1 1 1    1   16   24 o  7  231.21    6.08  232.93   52.49   5.37   7.14   0.00   0.00  208.92   53.03   17.89  233.03  0.94 
1 1 1    1   16   25 o  4  240.85    5.60  207.37  162.08  -7.77   2.69   0.00   0.00  249.02  160.88   46.64  160.88  0.94 
1 1 1    1   16   26 o 11  126.64    8.13  105.02  278.25   0.37  -2.01   0.00   0.00   84.68  280.40    9.12  100.40  0.70 
1 1 1    1   16   27 o 18  209.60    5.66  217.70   13.11   8.05   1.85   0.00   0.00  189.17   12.92   14.61  192.92  0.94 
1 1 1    1   16   28 o 19  261.06    5.45  219.19  183.77 -11.83  -0.78   0.00   0.00  292.75  183.75   85.92  183.75  0.96 
1 1 1    1   16   29 o 10  174.69    6.70  184.77  129.54  -5.07   6.14   0.00   0.00  151.97  129.53   22.70  309.53  0.93 
1 1 1    1   16   30 o  5  124.69    8.37  110.92   53.14   2.59   3.45   0.00   0.00  112.45   53.14    6.81   53.14  0.87 
1 1 1    1   16   31 o 13  310.85    5.68  269.15    2.71  34.34   1.62   0.00   0.00  354.50    2.71   96.41    2.71  0.99 
1 1 1    1   16   32 o 16  162.37    6.12  147.48   32.06   9.59   6.01   0.00   0.00  167.91   32.06   25.77   32.06  0.95 
1 1 1    1   16   33 f  0  125.28    7.03  107.57  113.30  -2.85   6.63   0.00   0.00  104.22  113.30    0.00    0.00  0.00 
1 1 1    1   16   34 o 15  270.88    5.43  282.15   75.58  10.99  42.73   0.00   0.00  259.90   75.58   15.78  255.58  0.99 
1 1 1    1   16   35 o 15  298.09    5.53  249.50   95.80  -4.48  44.05   0.00   0.00  343.56   95.80   97.71   95.80  0.99 
1 1 1    1   16   36 f  0   40.39   11.34   64.87  301.48   0.83  -1.35   0.00   0.00   64.02  301.49    0.00    0.00  0.00 
1 1 1    1   16   37 o 18   40.87   11.05   25.76  337.78   0.65  -0.27   0.00   0.00    1.75  337.78   23.69  157.78  0.33 
1 1 1    1   16   38 o 11   67.01   10.82   62.45  328.16   2.78  -1.73   0.00   0.00   49.17  328.16   12.69  148.16  0.83 
1 1 1    1   16   39 o  4   65.17   11.03   49.69  230.97  -1.88  -2.32   0.00   0.00   56.11  230.97    6.77  230.97  0.81 
1 1 1    1   16   40 o  2   68.64   10.45  101.71   35.45   4.79   3.41   0.00   0.00   25.01   35.44   74.97  215.44  0.91 
1 1 1    1   16   41 o 12  121.15    6.52  104.29   63.14   4.84   9.55   0.00   0.00  129.18   63.14   27.66   63.14  0.95 
1 1 1    1   16   42 o  4  120.90    6.38  102.95   96.79  -1.36  11.43   0.00   0.00  131.69   96.79   32.33   96.79  0.96 
1 1 1    1   16   43 f  0  122.94    6.70  125.45   38.84  11.58   9.33   0.00   0.00  120.35   38.84    0.00    0.00  0.00 
1 1 1    1   16   44 o  2   84.84    8.90  100.39  345.33  11.52  -3.02   0.00   0.00   66.41  345.33   29.57  165.33  0.96 
1 1 1    1   16   45 o 18   32.48    9.92    8.98   82.38   0.05   0.38   0.00   0.00    3.77   82.38    4.67  262.38  0.19 
1 1 1    1   16   46 o  1  100.52    8.29   88.83  107.96  -3.57  11.03   0.00   0.00  110.14  107.96   28.12  107.96  0.96 
1 1 1    1   16   47 o  2   49.67   11.81   57.91  326.28   2.83  -1.89   0.00   0.00   30.56  326.28   21.94  146.28  0.84 
1 1 1    1   16   48 o  2   84.67   10.39   88.40  316.91   6.54  -6.12   0.00   0.00   82.58  316.91    5.58  316.91  0.94 
1 1 1    1   16   49 o 10   51.65   11.47   63.78  221.16  -2.69  -2.35   0.00   0.00   34.39  221.16   18.50   41.16  0.84 
1 1 1    1   16   50 o  6   65.71   10.26   70.40  190.73  -4.52  -0.86   0.00   0.00   60.71  190.73    5.35  190.73  0.88 
1 1 1    1   17    0 o  8  757.17    7.41  556.13  270.00   0.00 -17.71   0.00   0.00 1070.96  270.00  627.59  270.00  1.00 
1 1 1    1   17    1 o  2  189.67    5.48  267.13   77.39   2.58   5.30   0.00   0.00   50.55   64.06  244.34  244.06  0.91 
1 1 1    1   17    2 o 13  765.21    7.46  963.71  284.43   7.42 -58.10   0.00   0.00  786.09  277.28   54.87  277.28  0.99 
1 1 1    1   17    3 o 12  421.80    5.20  707.78  165.48 -24.71   2.71   0.00   0.00  261.66  173.74  303.14  353.74  0.98 
1 1 1    1   17    4 o 12  325.23    4.91  234.45    3.41   6.95   5.05   0.00   0.00  356.10   36.00  100.85   36.00  0.94 
1 1 1    1   17    5 o 18  214.46    5.32  448.85  119.05  -3.16   6.85   0.00   0.00   55.76  114.80  287.84  294.80  0.93 
1 1 1    1   17    6 o 11  586.51    6.16  481.10  123.97 -22.16  22.67   0.00   0.00  618.81  134.35   83.24  134.35  0.98 
1 1 1    1   17    7 o 18  305.74    4.94  373.70  115.56  -5.67   6.04   0.00   0.00  301.30  133.22   29.31  133.22  0.94 
1 1 1    1   17    8 o 14  207.03    5.38  294.89   82.89  -0.99   1.99   0.00   0.00  194.54  116.39   86.45  116.39  0.73 
1 1 1    1   17    9 o 17  211.62    5.37  491.38   81.80  -1.02   5.19   0.00   0.00  129.29  101.17  122.23  281.17  0.90 
1 1 1    1   17   10 o 18  625.75    6.45  442.41  334.60  24.34 -14.80   0.00   0.00  771.84  328.70  314.35  328.70  0.98 
1 1 1    1   17   11 o 11  411.44    5.85  562.57   79.78  -0.03  18.75   0.00   0.00  343.98   90.08  112.67  270.08  0.97 
1 1 1    1   17   12 o  6  255.22    5.20  405.37   95.49   1.28   8.07   0.00   0.00  158.21   81.00  161.68  261.00  0.94 
1 1 1    1   17   13 o  9  964.54    9.05  975.20   18.40  88.06  29.00   0.00   0.00  955.38   18.23    7.89  198.23  0.99 
1 1 1    1   17   14 o  5  632.71    7.27  517.52   83.95   8.18  29.07   0.00   0.00  768.61   74.29  292.94   74.29  0.98 
1 1 1    1   17   15 o  8  504.44    5.94  284.33  257.47  -2.72 -21.08   0.00   0.00  577.30  262.65  169.75  262.65  0.98 
1 1 1    1   17   16 o 13  235.54    5.88  211.51  247.31  -6.36  -5.43   0.00   0.00  108.99  220.51  223.95   40.51  0.94 
1 1 1    1   17   17 o 18   61.41   13.62  109.26  165.95  -0.65   0.05   0.00   0.00   59.89  355.26  157.81  355.26  0.31 
1 1 1    1   17   18 o 16  303.26    5.88  281.07  166.00 -10.93   2.72   0.00   0.00  253.37  166.04   72.19  346.04  0.95 
1 1 1    1   17   19 o  9  836.00    8.72  630.14  266.54  -2.63 -64.87   0.00   0.00 1019.63  267.68  380.19  267.68  0.99 
1 1 1    1   17   20 o  5  190.10    6.46  257.69  271.71  -0.30  -7.35   0.00   0.00   66.64  267.67  220.04   87.67  0.93 
1 1 1    1   17   21 o 13  226.03    6.48  198.72  122.55  -4.01   7.40   0.00   0.00  178.52  118.44   67.22  298.44  0.94 
1 1 1    1   17   22 o 19  593.29    6.73  608.88    0.26  65.30   2.51   0.00   0.00  538.18    2.20  101.11  182.20  0.99 
1 1 1    1   17   23 o 17  417.95    6.25  376.71  103.92  -7.02  26.88   0.00   0.00  431.51  104.64   42.30  104.64  0.98 
1 1 1    1   17   24 o 16  154.56    7.32  143.46  241.78  -1.79  -3.45   0.00   0.00  116.49  242.59   32.55   62.59  0.86 
1 1 1    1   17   25 o  5  325.72    5.59  284.33  273.31   1.03 -14.89   0.00   0.00  355.85  273.94   82.49  273.94  0.97 
1 1 1    1   17   26 f  0  379.55    5.91  397.99  158.56 -21.06   8.27   0.00   0.00  379.98  158.56    0.00    0.00  0.00 
1 1 1    1   17   27 o  1  455.78    6.67  399.80  226.06 -24.84 -25.71   0.00   0.00  522.00  225.98  145.28  225.98  0.99 
1 1 1    1   17   28 o 17  318.30    6.11  291.41  154.70 -19.07   9.02   0.00   0.00  346.65  154.70   71.97  154.70  0.98 
1 1 1    1   17   29 o 13  449.30    6.39  446.09   45.82  39.43  40.58   0.00   0.00  467.11   45.82   43.59   45.82  0.99 
1 1 1    1   17   30 o 14   58.51   11.37   41.96  285.70   0.24  -0.85   0.00   0.00    7.07  285.69   33.06  105.69  0.40 
1 1 1    1   17   31 o  5  124.14    7.13  140.50  228.33  -5.09  -5.72   0.00   0.00   96.36  228.33   38.72   48.33  0.93 
1 1 1    1   17   32 o  7  230.77    5.18  239.13  297.51  13.17 -25.30   0.00   0.00  222.26  297.51    8.85  117.51  0.98 
1 1 1    1   17   33 o  6   44.39   12.15   50.47  154.69  -1.08   0.51   0.00   0.00    3.81  334.68   52.92  334.68  0.51 
1 1 1    1   17   34 o 19  144.96    6.67  114.69  216.04  -7.81  -5.68   0.00   0.00  161.95  216.04   49.41  216.04  0.95 
1 1 1    1   17   35 o  7  152.86    6.00  162.33  267.55  -0.65 -15.27   0.00   0.00  135.41  267.54   24.71   87.54  0.97 
1 1 1    1   17   36 o 19   82.88    9.33   91.40  322.28   3.91  -3.02   0.00   0.00   57.63  322.28   32.60  142.28  0.89 
1 1 1    1   17   37 o 18   52.20   11.84   64.29   27.24   2.11   1.08   0.00   0.00   14.71   27.25   48.86  207.25  0.75 
1 1 1    1   17   38 o 13   62.01   10.53   33.00  252.48  -0.52  -1.66   0.00   0.00   47.91  252.49   15.18  252.49  0.65 
1 1 1    1   17   39 o  7  185.90    5.42  177.29  257.08  -7.08 -30.87   0.00   0.00  190.63  257.08   15.37  257.08  0.98 
1 1 1    1   17   40 o  3   52.14   11.46   52.12   74.98   0.56   2.09   0.00   0.00   24.31   74.98   26.70  254.98  0.72 
1 1 1    1   17   41 o  3  135.92    6.26  135.58  211.11 -13.88  -8.37   0.00   0.00  131.82  211.11    0.31  211.11  0.97 
1 1 1    1   17   42 o  6  130.72    6.58  128.18  267.85  -0.60 -16.02   0.00   0.00  129.91  267.85    6.65  267.85  0.97 
1 1 1    1   17   43 o  5  156.38    5.95  134.37  290.51   9.07 -24.24   0.00   0.00  177.92  290.51   49.19  290.51  0.98 
1 1 1    1   17   44 o 13  200.12    5.64  175.77  322.15  42.35 -32.91   0.00   0.00  229.35  322.15   62.20  322.15  0.99 
1 1 1    1   17   45 o 15  108.83    7.47  130.95   50.06  12.39  14.80   0.00   0.00   89.65   50.06   32.64  230.06  0.97 
1 1 1    1   17   46 o 10  103.86    7.90   75.86  352.27  10.25  -1.39   0.00   0.00  127.84  352.27   58.27  352.27  0.95 
1 1 1    1   17   47 o  7   65.10   10.15   78.88  244.86  -2.70  -5.76   0.00   0.00   48.68  244.86   22.11   64.86  0.92 
1 1 1    1   17   48 f  0   52.69   10.95   62.09   33.68   3.24   2.16   0.00   0.00   53.17   33.68    0.00    0.00  0.00 
1 1 1    1   17   49 o 12   70.71   10.73   78.98  105.63  -1.60   5.72   0.00   0.00   64.56  105.63    0.25  105.63  0.91 
1 1 1    1   17   50 o  7   26.45    8.67   13.01  121.04  -0.18   0.29   0.00   0.00    1.15  301.04   11.19  301.04  0.17 
1 1 1    1   18    0 o  5  637.81    6.58  911.49  270.00   0.00 -24.13   0.00   0.00  527.17  270.00  221.28   90.00  1.00 
1 1 1    1   18    1 o 16  472.67    5.54  477.38   77.15   0.58  19.62   0.00   0.00  509.30   88.32   97.66   88.32  0.97 
1 1 1    1   18    2 o 14  248.29    5.65  419.26  234.20  -3.14  -5.93   0.00   0.00  189.17  242.10   79.58   62.10  0.92 
1 1 1    1   18    3 o 13  533.09    6.09  633.29   88.75  -1.72  25.65   0.00   0.00  562.49   93.84   79.75   93.84  0.98 
1 1 1    1   18    4 o 13  140.27    6.91  234.94  172.22  -2.65  -0.83   0.00   0.00   22.51  197.41  177.07   17.41  0.79 
1 1 1    1   18    5 o 17  637.41    6.55  662.99   34.92  34.96  19.61   0.00   0.00  624.07   29.28   10.68  209.28  0.99 
1 1 1    1   18    6 o  6  131.73    7.20  129.76   37.42   1.21  -0.14   0.00   0.00   43.26  353.57   50.09  173.57  0.52 
1 1 1    1   18    7 o  4  977.38    9.18 1019.21  263.40  -4.86 -83.59   0.00   0.00 1077.04  266.68  211.03  266.68  0.99 
1 1 1    1   18    8 o 14  257.98    5.17  352.70   95.40  -1.99   7.11   0.00   0.00  192.45  105.62   94.72  285.62  0.93 
1 1 1    1   18    9 o 15  877.00    8.38  859.49  207.65 -57.29 -38.22   0.00   0.00  951.15  213.71  161.08  213.71  0.99 
1 1 1    1   18   10 o  6  410.56    5.28  532.04  302.03   9.93 -18.24   0.00   0.00  295.27  298.57  210.58  118.57  0.98 
1 1 1    1   18   11 o 14  512.90    5.81  413.81  242.30  -2.76 -18.38   0.00   0.00  636.05  261.44  274.31  261.44  0.97 
1 1 1    1   18   12 o 15  560.45    6.09  596.48  313.90  22.50 -17.29   0.00   0.00  596.39  322.46   91.82  322.46  0.98 
1 1 1    1   18   13 o 13  354.24    5.21  187.64  247.03  -2.95 -11.05   0.00   0.00  358.47  255.03   40.19  255.03  0.96 
1 1 1    1   18   14 o 18  524.28    6.37  491.50  132.83 -17.97  23.16   0.00   0.00  493.05  127.81   44.42  307.81  0.98 
1 1 1    1   18   15 o 11  534.51    6.18  636.60  160.05 -29.62   7.78   0.00   0.00  516.40  165.29   18.61  345.29  0.98 
1 1 1    1   18   16 o 17  461.29    6.05  516.82  357.59  27.21  -0.62   0.00   0.00  371.28  358.70  162.91  178.70  0.98 
1 1 1    1   18   17 o 16  646.66    7.24  599.57  192.03 -43.67  -6.84   0.00   0.00  678.78  188.91   78.94  188.91  0.99 
1 1 1    1   18   18 o 19  490.54    6.30  529.50  113.46 -14.18  28.62   0.00   0.00  430.72  116.35  104.15  296.35  0.98 
1 1 1    1   18   19 o 12  285.12    6.10  362.65   87.04  -2.07  15.13   0.00   0.00  151.43   97.79  248.39  277.79  0.97 
1 1 1    1   18   20 o 15  233.34    6.33  260.71   11.13   8.35   2.24   0.00   0.00  190.54   15.03   57.74  195.03  0.94 
1 1 1    1   18   21 f  0  259.73    6.19  275.40  326.02   9.53  -6.15   0.00   0.00  283.43  327.16    0.00    0.00  0.00 
1 1 1    1   18   22 o 16  154.65    7.45  183.53   47.75   3.21   3.39   0.00   0.00   96.89   46.51   79.97  226.51  0.89 
1 1 1    1   18   23 o 11  236.85    6.08  324.38  306.49   7.15 -10.07   0.00   0.00  146.51  305.40  161.08  125.40  0.96 
1 1 1    1   18   24 o  1  406.34    5.70  347.47  110.98  -8.56  20.65   0.00   0.00  466.87  112.51  139.46  112.51  0.98 
1 1 1    1   18   25 o 17  132.84    7.65  141.84   49.06   2.01   2.32   0.00   0.00   87.60   49.10   41.20  229.10  0.81 
1 1 1    1   18   26 o 17  278.02    6.23  248.09   34.26  10.69   7.37   0.00   0.00  301.35   34.58   68.53   34.58  0.96 
1 1 1    1   18   27 o 15  369.80    6.15  294.11  237.75 -12.41 -19.70   0.00   0.00  446.67  237.78  169.81  237.78  0.98 
1 1 1    1   18   28 o  4  278.27    5.91  290.29  332.27  18.59  -9.77   0.00   0.00  268.26  332.27    6.60  152.27  0.98 
1 1 1    1   18   29 o 11  203.19    5.70  193.45   78.47   2.61  12.81   0.00   0.00  206.03   78.46   21.55   78.46  0.96
[truncated: 5,394,250 more chars]
